# Supplementary material for: State reliability analysis methods for nonlinear systems integrating adaptive entropy weighted grey relation and Dempster-Shafer’s Theory
Source: PLoS One. 2026 Feb 13;21(2):e0340886. doi: 10.1371/journal.pone.0340886 (PMC12904419; doi:10.1371/journal.pone.0340886)
Supplement: S1 Appendix — (XLSX) [file pone.0340886.s001.xlsx]

## Sheet: Sheet1
			gbox_hsst_avg	gbox_lsst_avg	gbox_oilp_avg	gbox_oilit_avg	gbox_oilt_avg	msht_rots_avg
rtime			Gearbox high-speed bearing temperature	Gearbox low-speed bearing temperature	Gearbox oil pressure	Gearbox inlet oil temperature	Gearbox oil temperature	Wind turbine rotation speed
2	24	11:20:00	70	105	1	26	91	5
2	24	11:25:00	183	155	76	19	120	98
2	24	11:30:00	360	257	75	9	158	98
2	24	11:35:00	455	308	74	11	170	98
2	24	11:40:00	512	335	74	15	172	98
2	24	11:45:00	545	352	73	21	176	98
2	24	11:50:00	565	363	72	29	182	98
2	24	11:55:00	579	372	70	39	189	98
2	24	12:00:00	588	379	68	52	198	100
2	24	12:05:00	600	387	68	47	209	109
2	24	12:10:00	621	395	67	50	223	117
2	24	12:15:00	639	405	61	73	239	108
2	24	12:20:00	634	403	60	79	244	108
2	24	12:25:00	630	396	56	74	249	100
2	24	12:30:00	622	381	57	74	251	107
2	24	12:35:00	620	376	55	71	257	104
2	24	12:40:00	580	359	33	124	255	58
2	24	12:45:00	554	355	43	71	259	78
2	24	12:50:00	523	346	56	108	257	107
2	24	12:55:00	561	369	58	73	269	121
2	24	13:00:00	584	379	55	93	275	115
2	24	13:05:00	606	386	55	83	282	121
2	24	13:10:00	621	389	47	73	288	99
2	24	13:15:00	581	370	37	141	283	78
2	24	13:20:00	563	372	48	75	287	100
2	24	13:25:00	573	383	51	76	291	116
2	24	13:30:00	565	385	46	84	295	98
2	24	13:35:00	526	377	29	113	292	58
2	24	13:40:00	531	375	50	86	294	115
2	24	13:45:00	552	388	47	91	299	108
2	24	13:50:00	533	384	25	144	300	52
2	24	13:55:00	499	368	28	149	296	57
2	24	14:00:00	482	363	28	152	295	57
2	24	14:05:00	485	367	45	90	297	98
2	24	14:10:00	507	380	47	86	300	110
2	24	14:50:00	526	388	45	89	305	103
2	24	14:55:00	501	382	45	95	312	108
2	24	15:00:00	555	403	46	94	322	121
2	24	15:05:00	578	410	40	95	326	101
2	24	15:10:00	563	404	25	99	325	61
2	24	15:15:00	540	393	37	122	323	89
2	24	15:20:00	520	387	39	162	321	97
2	24	15:25:00	565	408	42	94	331	112
2	24	15:30:00	551	407	40	94	332	105
2	24	15:35:00	582	419	44	93	337	124
2	24	15:40:00	609	429	42	96	345	119
2	24	15:45:00	626	435	52	101	350	109
2	24	15:50:00	584	428	61	110	354	99
2	24	15:55:00	527	409	55	137	346	73
2	24	16:00:00	539	417	62	132	351	104
2	24	16:05:00	525	417	61	149	351	99
2	24	16:10:00	518	417	61	166	351	98
2	24	16:15:00	511	414	65	160	351	114
2	24	16:40:00	540	425	64	145	357	116
2	24	16:45:00	0	0	0	0	0	0
2	24	16:50:00	525	430	45	152	366	47
2	24	16:55:00	496	414	58	181	361	96
2	24	17:00:00	498	417	59	166	361	98
2	24	17:05:00	490	417	48	151	360	55
2	24	17:10:00	472	406	47	144	357	52
2	24	17:15:00	455	398	53	146	353	71
2	24	17:20:00	458	396	60	154	352	95
2	24	17:25:00	473	406	60	140	355	98
2	24	17:30:00	480	411	59	133	356	98
2	24	17:35:00	485	414	60	133	357	99
2	24	17:40:00	485	415	59	137	357	98
2	24	17:45:00	475	413	52	146	355	68
2	24	17:50:00	457	402	59	173	351	92
2	24	17:55:00	460	403	49	181	350	54
2	24	18:00:00	450	396	54	181	349	71
2	24	18:05:00	437	389	55	171	345	76
2	24	18:10:00	434	386	55	203	343	74
2	24	18:15:00	424	381	52	205	341	60
2	24	18:20:00	425	379	56	213	341	77
2	24	18:25:00	417	376	49	219	339	46
2	24	18:30:00	420	375	57	220	338	76
2	24	18:35:00	413	373	47	222	336	37
2	24	18:40:00	410	369	54	223	335	64
2	24	18:45:00	406	367	47	253	333	37
2	24	18:50:00	410	367	59	274	336	84
2	24	18:55:00	413	371	48	284	336	44
2	24	19:00:00	411	369	59	284	337	85
2	24	19:05:00	433	380	62	247	339	98
2	24	19:10:00	458	393	62	220	341	98
2	24	19:15:00	471	399	62	222	343	98
2	24	19:20:00	467	401	62	225	343	98
2	24	19:25:00	466	402	62	218	343	98
2	24	19:30:00	470	404	61	216	344	98
2	24	19:35:00	478	407	61	201	345	98
2	24	19:40:00	482	408	61	190	346	98
2	24	19:45:00	480	408	61	199	347	98
2	24	19:50:00	482	409	61	203	347	98
2	24	19:55:00	479	409	61	204	348	98
2	24	20:00:00	470	408	61	210	346	98
2	24	20:05:00	466	408	61	232	346	98
2	24	20:10:00	451	401	50	231	343	58
2	24	20:15:00	442	393	48	232	341	48
2	24	20:20:00	440	389	57	236	341	82
2	24	20:25:00	429	384	44	245	338	31
2	24	20:30:00	415	376	48	252	336	45
2	24	20:35:00	403	371	42	273	332	18
2	24	20:40:00	393	363	39	292	316	0
2	24	20:45:00	384	357	40	304	310	0
2	24	20:50:00	374	353	40	310	307	0
2	24	20:55:00	366	349	40	316	303	0
2	24	21:00:00	359	346	40	320	303	0
2	24	21:05:00	353	343	40	324	302	0
2	24	21:10:00	348	340	40	327	302	0
2	24	21:15:00	343	337	40	329	302	0
2	24	21:20:00	339	335	40	329	301	0
2	24	21:25:00	335	333	41	327	300	0
2	24	21:30:00	331	330	41	313	302	0
2	24	21:35:00	328	328	41	319	304	0
2	24	21:40:00	325	326	13	314	300	0
2	24	21:45:00	320	324	0	310	304	0
2	24	21:50:00	314	322	0	275	305	0
2	24	21:55:00	310	320	0	261	302	0
2	24	22:00:00	307	318	0	253	299	0
2	24	22:05:00	304	316	0	244	297	0
2	24	22:10:00	301	315	0	232	292	0
2	24	22:15:00	297	313	0	219	290	0
2	24	22:20:00	294	310	0	204	287	0
2	24	22:25:00	291	308	0	189	284	0
2	24	22:30:00	297	308	29	261	292	52
2	24	22:35:00	332	320	36	146	305	71
2	24	22:40:00	346	329	26	161	303	54
2	24	22:45:00	377	346	42	106	306	95
2	24	22:50:00	391	358	25	164	303	54
2	24	22:55:00	400	362	23	171	303	50
2	24	23:00:00	405	363	24	165	303	52
2	24	23:05:00	415	366	43	132	306	98
2	24	23:10:00	438	380	42	144	308	98
2	24	23:15:00	470	388	42	159	311	98
2	24	23:20:00	513	395	41	160	315	100
2	24	23:25:00	550	402	42	154	321	106
2	24	23:30:00	583	409	42	146	326	111
2	24	23:35:00	619	418	42	118	333	115
2	24	23:40:00	644	424	43	117	339	126
2	24	23:45:00	667	433	41	126	345	119
2	24	23:50:00	672	436	46	138	350	112
2	24	23:55:00	625	433	60	160	357	102
2	25	00:00:00	580	427	60	217	357	99
2	25	00:05:00	529	413	46	278	351	43
2	25	00:10:00	500	401	42	261	346	24
2	25	00:15:00	473	387	38	215	329	0
2	25	00:20:00	451	376	39	208	318	0
2	25	00:25:00	429	369	40	189	311	0
2	25	00:30:00	412	362	41	193	307	0
2	25	00:35:00	397	357	41	199	303	0
2	25	00:40:00	383	352	42	203	302	0
2	25	00:45:00	372	348	42	179	304	0
2	25	00:50:00	362	344	33	150	301	0
2	25	00:55:00	356	340	0	172	301	0
2	25	01:00:00	350	337	0	257	299	0
2	25	01:05:00	344	333	0	250	296	0
2	25	01:10:00	338	330	0	197	292	0
2	25	01:15:00	333	327	0	172	287	0
2	25	01:20:00	328	324	0	160	280	0
2	25	01:25:00	323	322	0	195	271	1
2	25	01:30:00	317	319	0	213	269	1
2	25	01:35:00	312	316	0	212	267	1
2	25	01:40:00	308	313	0	205	267	0
2	25	01:45:00	304	310	0	198	265	0
2	25	01:50:00	300	307	0	189	262	0
2	25	01:55:00	296	305	0	183	259	0
2	25	02:00:00	292	302	0	176	256	1
2	25	02:05:00	286	300	0	167	257	1
2	25	02:10:00	282	297	0	146	252	1
2	25	02:15:00	278	295	0	156	255	1
2	25	02:20:00	273	292	0	131	250	1
2	25	02:25:00	269	289	0	139	252	1
2	25	02:30:00	265	287	0	123	248	2
2	25	02:35:00	261	284	0	103	248	1
2	25	02:40:00	258	281	0	120	250	2
2	25	02:45:00	253	279	0	75	257	3
2	25	02:50:00	250	276	0	89	258	3
2	25	02:55:00	247	274	0	94	257	2
2	25	03:00:00	244	272	0	97	257	3
2	25	03:05:00	240	269	0	93	256	3
2	25	03:10:00	237	266	0	128	253	3
2	25	03:15:00	234	264	0	114	250	3
2	25	03:20:00	231	262	0	120	247	3
2	25	03:25:00	229	259	0	140	247	2
2	25	03:30:00	226	257	0	142	245	3
2	25	03:35:00	223	255	0	125	242	3
2	25	03:40:00	220	252	0	119	241	2
2	25	03:45:00	218	250	0	108	237	2
2	25	03:50:00	215	249	0	136	237	2
2	25	03:55:00	213	247	0	138	235	2
2	25	04:00:00	210	245	0	109	233	2
2	25	04:05:00	207	243	0	134	231	3
2	25	04:10:00	205	241	1	123	227	3
2	25	04:15:00	202	240	1	104	225	3
2	25	04:20:00	200	238	1	124	221	4
2	25	04:25:00	198	236	1	96	219	3
2	25	04:30:00	195	234	1	115	217	3
2	25	04:35:00	193	232	1	100	213	3
2	25	04:40:00	191	230	1	96	212	3
2	25	04:45:00	189	228	1	107	211	3
2	25	04:50:00	187	226	1	90	209	3
2	25	04:55:00	185	224	1	96	207	3
2	25	05:00:00	182	222	1	113	205	3
2	25	05:05:00	180	220	1	79	203	2
2	25	05:10:00	178	218	0	90	202	2
2	25	05:15:00	176	217	0	93	202	2
2	25	05:20:00	175	215	0	101	202	1
2	25	05:25:00	173	214	0	112	201	2
2	25	05:30:00	171	213	0	103	200	1
2	25	05:35:00	170	212	0	104	199	1
2	25	05:40:00	168	210	0	101	197	1
2	25	05:45:00	166	209	0	101	197	1
2	25	05:50:00	165	208	0	94	197	1
2	25	05:55:00	163	206	0	93	195	0
2	25	06:00:00	162	205	0	91	192	0
2	25	06:05:00	160	204	0	84	190	0
2	25	06:10:00	158	202	0	81	190	0
2	25	06:15:00	157	201	0	79	188	0
2	25	06:20:00	155	199	0	76	186	0
2	25	06:25:00	153	198	0	60	183	0
2	25	06:30:00	155	197	29	84	183	33
2	25	06:35:00	238	231	38	95	201	49
2	25	06:40:00	329	261	60	37	210	86
2	25	06:45:00	399	285	33	45	208	45
2	25	06:50:00	422	285	58	37	215	88
2	25	06:55:00	477	308	40	50	222	60
2	25	07:00:00	471	303	55	69	219	84
2	25	07:05:00	503	317	49	65	226	77
2	25	07:10:00	490	314	55	99	226	88
2	25	07:15:00	485	317	34	114	225	54
2	25	07:20:00	479	327	57	65	236	98
2	25	07:25:00	517	342	51	58	243	88
2	25	07:30:00	498	332	47	109	239	81
2	25	07:35:00	488	341	55	56	245	98
2	25	07:40:00	506	351	54	61	249	98
2	25	07:45:00	534	356	53	69	253	98
2	25	07:50:00	552	359	52	72	258	98
2	25	07:55:00	564	361	51	69	263	98
2	25	08:00:00	548	354	27	124	258	47
2	25	08:05:00	506	347	27	85	262	48
2	25	08:10:00	475	336	28	119	255	48
2	25	08:15:00	453	331	46	64	256	79
2	25	08:20:00	433	331	23	84	255	37
2	25	08:25:00	416	321	42	81	253	65
2	25	08:30:00	414	327	34	80	255	56
2	25	08:35:00	407	327	43	94	254	75
2	25	08:40:00	402	327	45	121	253	73
2	25	08:45:00	401	332	44	72	253	73
2	25	08:50:00	391	326	36	125	252	59
2	25	08:55:00	390	326	45	71	253	75
2	25	09:00:00	382	325	20	153	251	29
2	25	09:05:00	377	319	44	66	252	70
2	25	09:10:00	369	316	23	135	250	30
2	25	09:15:00	362	309	40	69	249	55
2	25	10:55:00	356	306	15	102	249	22
2	25	11:00:00	425	348	24	73	267	46
2	25	11:05:00	414	341	46	86	266	84
2	25	11:10:00	412	345	28	126	265	50
2	25	11:15:00	410	345	27	107	266	49
2	25	11:20:00	406	341	37	77	267	69
2	25	11:25:00	412	342	50	99	268	97
2	25	11:30:00	423	351	30	127	271	56
2	25	11:35:00	431	354	50	76	273	100
2	25	11:40:00	475	365	35	78	279	70
2	25	11:45:00	472	359	49	98	279	101
2	25	11:50:00	481	360	26	142	280	50
2	25	11:55:00	459	353	27	131	278	50
2	25	12:00:00	453	347	45	136	278	92
2	25	12:05:00	497	366	48	78	287	103
2	25	12:10:00	496	368	26	134	287	52
2	25	12:15:00	484	362	29	127	286	58
2	25	12:20:00	478	361	47	82	288	98
2	25	12:25:00	480	370	29	103	290	60
2	25	12:30:00	473	365	46	88	291	99
2	25	12:35:00	520	382	47	84	297	107
2	25	12:40:00	550	390	47	88	303	112
2	25	12:45:00	577	396	44	84	308	103
2	25	12:50:00	584	395	44	82	310	107
2	25	12:55:00	605	405	46	96	317	116
2	25	13:00:00	623	411	42	105	322	105
2	25	13:05:00	618	409	41	103	323	105
2	25	13:10:00	621	416	42	104	329	110
2	25	13:15:00	604	414	39	95	331	100
2	25	13:20:00	601	417	42	90	333	113
2	25	13:25:00	586	417	38	94	335	98
2	25	13:30:00	547	402	31	156	330	81
2	25	13:35:00	573	414	41	95	337	111
2	25	13:40:00	576	420	39	101	340	105
2	25	13:45:00	579	422	40	105	341	110
2	25	13:50:00	574	423	37	109	344	100
2	25	13:55:00	568	421	38	105	344	102
2	25	14:00:00	581	427	39	105	347	112
2	25	14:05:00	577	430	56	107	352	104
2	25	14:10:00	575	434	64	141	358	116
2	25	14:15:00	551	429	50	145	357	61
2	25	14:20:00	505	409	52	132	353	69
2	25	14:25:00	487	399	61	138	348	100
2	25	14:30:00	527	418	62	195	356	107
2	25	14:35:00	532	424	64	183	359	120
2	25	14:40:00	549	433	61	159	364	110
2	25	14:45:00	559	437	61	174	366	113
2	25	14:50:00	538	433	58	182	366	99
2	25	14:55:00	510	422	48	185	361	57
2	25	15:00:00	505	417	59	157	362	100
2	25	15:05:00	485	412	50	169	358	62
2	25	15:10:00	490	413	48	164	359	54
2	25	15:15:00	485	408	62	141	358	111
2	25	15:20:00	531	429	62	167	365	116
2	25	15:25:00	539	434	60	169	370	112
2	25	15:30:00	562	443	60	189	374	115
2	25	15:35:00	565	445	60	216	376	118
2	25	15:40:00	570	449	56	218	380	105
2	25	15:45:00	528	434	44	188	374	49
2	25	15:50:00	545	437	59	200	376	112
2	25	15:55:00	567	449	60	215	381	121
2	25	16:00:00	572	454	56	181	385	108
2	25	16:05:00	574	455	59	183	386	119
2	25	16:10:00	579	459	56	247	388	110
2	25	16:15:00	555	452	54	261	388	101
2	25	16:20:00	553	452	54	198	389	100
2	25	16:25:00	528	444	44	184	385	58
2	25	16:30:00	502	431	44	165	381	52
2	25	16:35:00	483	421	46	174	376	56
2	25	16:40:00	505	429	56	214	378	103
2	25	16:45:00	489	427	45	238	377	57
2	25	16:50:00	475	418	49	234	373	73
2	25	16:55:00	461	410	42	209	370	38
2	25	17:00:00	454	405	56	187	367	93
2	25	17:05:00	469	413	57	237	369	98
2	25	17:10:00	468	417	49	257	369	65
2	25	17:15:00	457	410	54	227	366	86
2	25	17:20:00	453	407	45	223	363	50
2	25	17:25:00	450	403	55	197	361	87
2	25	17:30:00	446	402	46	188	358	49
2	25	17:35:00	444	398	53	180	357	74
2	25	17:40:00	434	394	49	178	350	57
2	25	17:45:00	439	394	57	193	354	90
2	25	17:50:00	436	395	48	211	352	53
2	25	17:55:00	432	392	44	203	349	33
2	25	18:00:00	422	386	44	196	345	33
2	25	18:05:00	432	388	60	206	348	98
2	25	18:10:00	442	397	57	208	350	87
2	25	18:15:00	432	394	55	196	347	77
2	25	18:20:00	436	392	57	204	346	87
2	25	18:25:00	428	389	51	197	343	59
2	25	18:30:00	433	389	50	208	343	54
2	25	18:35:00	437	390	61	196	344	98
2	25	18:40:00	458	400	61	191	346	98
2	25	18:45:00	481	409	60	180	350	100
2	25	18:50:00	495	414	60	209	352	99
2	25	18:55:00	506	417	59	217	356	98
2	25	19:00:00	517	421	60	217	357	106
2	25	19:05:00	535	428	61	205	361	112
2	25	19:10:00	546	433	60	200	365	109
2	25	19:15:00	548	434	58	222	367	103
2	25	19:20:00	548	435	58	228	369	103
2	25	19:25:00	547	436	57	219	370	103
2	25	19:30:00	543	436	56	212	371	99
2	25	19:35:00	535	435	56	206	371	98
2	25	19:40:00	527	433	56	192	372	98
2	25	19:45:00	529	434	56	234	372	101
2	25	19:50:00	535	437	56	257	374	101
2	25	19:55:00	540	440	56	271	376	103
2	25	20:00:00	543	442	56	270	378	104
2	25	20:05:00	547	444	55	257	380	102
2	25	20:10:00	546	445	55	231	381	101
2	25	20:15:00	547	446	55	224	382	102
2	25	20:20:00	551	448	56	212	382	107
2	25	20:25:00	558	450	57	181	384	111
2	25	20:30:00	566	454	57	169	385	114
2	25	20:35:00	571	456	57	168	387	116
2	25	20:40:00	582	462	59	165	391	125
2	25	20:45:00	592	467	58	174	394	125
2	25	20:50:00	599	471	57	188	397	122
2	25	20:55:00	601	473	57	201	398	121
2	25	21:00:00	607	476	57	195	401	125
2	25	21:05:00	612	479	57	194	404	126
2	25	21:10:00	616	482	56	199	406	126
2	25	21:15:00	618	485	56	209	408	126
2	25	21:20:00	620	487	55	201	411	126
2	25	21:25:00	622	489	55	205	413	126
2	25	21:30:00	623	491	55	207	415	126
2	25	21:35:00	624	492	54	216	416	126
2	25	21:40:00	625	494	53	238	418	124
2	25	21:45:00	617	493	50	265	419	110
2	25	21:50:00	604	489	50	262	419	108
2	25	21:55:00	590	485	49	236	418	99
2	25	22:00:00	567	478	48	296	416	98
2	25	22:05:00	569	478	50	297	417	108
2	25	22:10:00	565	478	48	283	417	98
2	25	22:15:00	541	469	49	286	413	98
2	25	22:20:00	541	468	49	275	412	99
2	25	22:25:00	548	470	49	256	412	98
2	25	22:30:00	555	471	51	255	412	110
2	25	22:35:00	575	477	53	241	413	118
2	25	22:40:00	577	479	51	234	415	109
2	25	22:45:00	592	484	53	161	417	120
2	25	22:50:00	594	486	50	149	420	110
2	25	22:55:00	560	474	49	255	415	98
2	25	23:00:00	538	465	39	308	411	52
2	25	23:05:00	521	454	49	316	409	97
2	25	23:10:00	544	463	51	248	411	106
2	25	23:15:00	556	469	50	263	412	105
2	25	23:20:00	564	472	51	250	413	108
2	25	23:25:00	575	476	51	247	414	109
2	25	23:30:00	569	475	37	239	410	41
2	25	23:35:00	531	455	30	207	391	0
2	25	23:40:00	504	442	31	171	379	0
2	25	23:45:00	480	432	32	149	370	1
2	25	23:50:00	460	424	32	131	371	1
2	25	23:55:00	443	417	33	121	370	1
2	26	00:00:00	430	411	33	114	368	0
2	26	00:05:00	419	406	34	106	364	0
2	26	00:10:00	409	401	34	101	359	0
2	26	00:15:00	400	397	35	106	353	0
2	26	00:20:00	392	393	35	121	345	0
2	26	00:25:00	385	389	36	137	344	1
2	26	00:30:00	379	385	36	129	342	1
2	26	00:35:00	373	381	36	116	338	0
2	26	00:40:00	368	377	37	109	335	1
2	26	00:45:00	363	373	37	109	333	1
2	26	00:50:00	358	369	37	100	332	0
2	26	00:55:00	353	365	37	88	332	0
2	26	01:00:00	349	362	38	92	323	0
2	26	01:05:00	345	359	39	99	319	0
2	26	01:10:00	341	355	39	108	314	0
2	26	01:15:00	337	352	40	129	311	0
2	26	01:20:00	333	349	40	148	312	0
2	26	01:25:00	330	346	41	182	306	0
2	26	01:30:00	327	344	42	197	305	0
2	26	01:35:00	324	341	42	207	303	0
2	26	01:40:00	321	338	42	206	302	0
2	26	01:45:00	318	335	36	212	299	0
2	26	01:50:00	314	333	0	252	300	0
2	26	01:55:00	308	331	0	271	299	0
2	26	02:00:00	304	329	0	251	297	0
2	26	02:05:00	299	326	0	216	295	0
2	26	02:10:00	296	324	0	198	290	0
2	26	02:15:00	292	321	0	186	285	0
2	26	02:20:00	288	318	0	177	281	0
2	26	02:25:00	285	316	0	168	280	0
2	26	02:30:00	282	314	0	160	278	0
2	26	02:35:00	279	312	0	154	276	0
2	26	02:40:00	276	309	0	147	273	0
2	26	02:45:00	272	306	0	142	271	0
2	26	02:50:00	269	304	0	136	269	0
2	26	02:55:00	266	302	0	131	267	0
2	26	03:00:00	264	300	0	127	265	0
2	26	03:05:00	261	298	0	122	262	0
2	26	03:10:00	259	296	0	119	260	0
2	26	03:15:00	256	294	0	116	259	0
2	26	03:20:00	254	292	0	113	257	0
2	26	03:25:00	252	290	0	110	257	0
2	26	03:30:00	250	288	0	108	256	0
2	26	03:35:00	247	286	0	106	256	0
2	26	03:40:00	245	284	0	106	253	0
2	26	03:45:00	243	283	0	104	251	0
2	26	03:50:00	241	281	0	103	248	0
2	26	03:55:00	238	279	0	102	247	0
2	26	04:00:00	237	278	0	102	245	0
2	26	04:05:00	235	277	0	103	243	0
2	26	04:10:00	234	276	0	104	241	0
2	26	04:15:00	232	274	0	104	238	0
2	26	04:20:00	230	273	0	104	234	0
2	26	04:25:00	228	271	0	103	231	0
2	26	04:30:00	226	270	0	102	229	0
2	26	04:35:00	224	268	0	102	228	0
2	26	04:40:00	223	267	0	101	227	0
2	26	04:45:00	222	266	0	101	223	1
2	26	04:50:00	220	265	0	101	234	1
2	26	04:55:00	219	264	0	99	243	1
2	26	05:00:00	218	263	0	98	250	1
2	26	05:05:00	216	261	0	97	253	0
2	26	05:10:00	213	259	0	95	249	0
2	26	05:15:00	211	258	0	94	243	0
2	26	05:20:00	209	257	0	93	239	0
2	26	05:25:00	208	255	0	93	234	0
2	26	05:30:00	206	253	0	92	232	0
2	26	05:35:00	205	252	0	91	230	0
2	26	05:40:00	203	251	0	90	228	0
2	26	05:45:00	202	250	0	89	226	0
2	26	05:50:00	200	249	0	89	224	0
2	26	05:55:00	198	247	0	87	222	0
2	26	06:00:00	196	245	0	86	222	0
2	26	06:05:00	195	244	0	85	220	0
2	26	06:10:00	193	243	0	84	218	0
2	26	06:15:00	191	241	0	83	216	0
2	26	06:20:00	189	240	0	82	214	0
2	26	06:25:00	187	239	0	81	211	0
2	26	06:30:00	186	237	0	80	210	0
2	26	06:35:00	184	235	0	80	208	0
2	26	06:40:00	183	234	0	79	207	0
2	26	06:45:00	191	236	35	118	218	47
2	26	06:50:00	272	267	50	68	240	82
2	26	06:55:00	338	291	28	117	243	44
2	26	07:00:00	377	302	46	54	247	78
2	26	07:05:00	419	315	27	114	248	45
2	26	07:10:00	421	317	48	101	252	86
2	26	07:15:00	464	333	29	134	256	52
2	26	07:20:00	449	331	47	110	258	86
2	26	07:25:00	443	342	32	116	259	57
2	26	07:30:00	428	334	43	131	258	75
2	26	07:35:00	420	337	37	149	259	61
2	26	07:40:00	408	330	41	176	259	70
2	26	07:45:00	407	335	41	158	260	68
2	26	07:50:00	395	328	27	192	260	41
2	26	07:55:00	392	324	41	169	265	69
2	26	08:00:00	386	324	23	187	261	35
2	26	08:05:00	384	321	41	141	269	67
2	26	08:10:00	384	324	27	172	261	45
2	26	08:15:00	393	331	46	150	263	85
2	26	08:20:00	396	341	25	187	262	43
2	26	08:25:00	396	337	43	168	264	76
2	26	08:30:00	395	339	22	185	264	38
2	26	08:35:00	392	332	44	172	265	79
2	26	08:40:00	398	341	29	172	263	52
2	26	08:45:00	396	337	46	173	266	84
2	26	08:50:00	406	349	38	168	267	70
2	26	08:55:00	399	342	40	185	268	67
2	26	09:00:00	399	341	41	178	268	72
2	26	09:05:00	397	338	36	200	267	65
2	26	09:10:00	399	341	39	181	268	64
2	26	09:15:00	389	334	21	204	268	30
2	26	09:20:00	387	328	41	167	270	71
2	26	09:25:00	386	330	20	198	266	32
2	26	09:30:00	384	326	39	171	272	64
2	26	09:35:00	385	328	22	198	267	37
2	26	09:40:00	388	328	43	175	269	77
2	26	09:45:00	392	336	20	187	267	36
2	26	09:50:00	388	330	40	166	271	68
2	26	09:55:00	392	334	27	161	269	48
2	26	10:00:00	385	328	39	157	268	63
2	26	10:05:00	389	330	25	176	269	44
2	26	10:10:00	392	332	43	131	270	78
2	26	10:15:00	394	338	23	172	269	35
2	26	10:20:00	386	330	36	134	268	51
2	26	10:25:00	380	323	26	165	270	43
2	26	10:30:00	386	326	27	168	269	49
2	26	10:35:00	392	332	24	166	270	37
2	26	10:40:00	391	330	42	120	270	74
2	26	10:45:00	391	333	23	155	271	41
2	26	10:50:00	395	331	47	113	271	89
2	26	10:55:00	415	348	22	130	274	45
2	26	11:00:00	408	341	43	118	272	79
2	26	11:05:00	414	349	27	144	274	51
2	26	11:10:00	410	344	44	113	274	82
2	26	11:15:00	415	351	27	118	273	52
2	26	11:20:00	420	350	47	116	276	93
2	26	11:25:00	416	351	38	157	275	72
2	26	11:30:00	423	356	27	147	276	51
2	26	11:35:00	419	350	45	116	277	89
2	26	11:40:00	427	358	26	163	279	51
2	26	11:45:00	432	354	27	159	280	50
2	26	11:50:00	430	354	46	106	281	95
2	26	11:55:00	424	354	28	166	279	51
2	26	12:00:00	424	353	43	102	280	84
2	26	12:05:00	421	353	28	154	279	57
2	26	12:10:00	454	363	48	104	285	103
2	26	12:15:00	518	383	47	109	294	107
2	26	12:20:00	547	383	35	114	298	76
2	26	12:25:00	518	372	28	145	295	60
2	26	12:30:00	501	368	29	122	296	64
2	26	12:35:00	484	360	25	166	295	52
2	26	12:40:00	467	350	0	155	288	0
2	26	12:45:00	456	339	0	256	281	0
2	26	12:50:00	442	331	0	240	271	0
2	26	12:55:00	428	325	0	212	268	0
2	26	13:00:00	416	320	0	203	266	1
2	26	13:05:00	404	316	0	207	265	1
2	26	13:10:00	393	312	0	207	264	1
2	26	13:15:00	383	308	0	185	261	1
2	26	13:20:00	374	305	0	191	259	1
2	26	13:25:00	366	302	0	174	259	1
2	26	13:30:00	358	299	0	158	258	0
2	26	13:35:00	351	296	0	146	257	1
2	26	13:40:00	345	294	0	164	257	1
2	26	13:45:00	338	291	0	164	254	0
2	26	13:50:00	333	289	0	158	252	1
2	26	13:55:00	327	286	0	169	250	1
2	26	14:00:00	322	284	0	169	249	0
2	26	14:05:00	316	282	0	167	247	0
2	26	14:10:00	312	279	0	153	247	1
2	26	14:15:00	307	277	0	160	245	1
2	26	14:20:00	302	276	0	142	246	2
2	26	14:25:00	298	274	0	157	244	0
2	26	14:30:00	294	272	0	144	240	0
2	26	14:35:00	291	270	0	151	238	0
2	26	14:40:00	287	267	0	130	236	1
2	26	14:45:00	283	266	0	138	236	1
2	26	14:50:00	279	264	0	137	236	0
2	26	14:55:00	277	262	0	136	233	1
2	26	15:00:00	274	261	0	146	231	0
2	26	15:05:00	271	259	0	142	231	0
2	26	15:10:00	267	257	0	134	228	0
2	26	15:15:00	264	255	0	145	226	1
2	26	15:20:00	262	254	0	132	228	1
2	26	15:25:00	259	252	0	141	227	1
2	26	15:30:00	256	251	0	143	227	1
2	26	15:35:00	253	249	0	137	226	0
2	26	15:40:00	251	248	0	128	225	0
2	26	15:45:00	248	246	0	131	221	0
2	26	15:50:00	246	245	0	128	219	0
2	26	15:55:00	243	243	0	113	217	0
2	26	16:00:00	241	242	0	122	215	0
2	26	16:05:00	239	241	0	129	215	1
2	26	16:10:00	236	239	0	125	215	0
2	26	16:15:00	235	238	18	125	217	22
2	26	16:20:00	287	261	56	80	238	92
2	26	16:25:00	336	289	32	127	242	55
2	26	16:30:00	357	297	41	124	244	70
2	26	16:35:00	440	322	50	80	252	89
2	26	16:40:00	457	323	46	128	253	81
2	26	16:45:00	467	324	33	136	254	59
2	26	16:50:00	455	330	47	90	254	82
2	26	16:55:00	437	331	28	136	253	46
2	26	17:00:00	431	333	31	94	257	58
2	26	17:05:00	416	325	42	98	258	67
2	26	17:10:00	408	324	35	88	256	57
2	26	17:15:00	402	322	47	119	255	81
2	26	17:20:00	408	335	44	85	257	75
2	26	17:25:00	398	329	38	137	256	60
2	26	17:30:00	392	324	39	90	260	58
2	26	17:35:00	382	316	27	144	257	38
2	26	17:40:00	377	311	41	97	257	63
2	26	17:45:00	375	311	22	148	257	30
2	26	17:50:00	370	307	39	99	255	55
2	26	17:55:00	364	304	9	125	254	12
2	26	18:00:00	356	294	0	160	248	0
2	26	18:05:00	348	287	0	220	244	0
2	26	18:10:00	338	282	0	201	240	0
2	26	18:15:00	329	277	0	165	237	0
2	26	18:20:00	321	274	0	155	234	0
2	26	18:25:00	313	271	0	142	232	0
2	26	18:30:00	306	268	0	133	230	0
2	26	18:35:00	300	265	0	126	229	0
2	26	18:40:00	297	264	31	137	232	37
2	26	18:45:00	311	273	42	96	242	53
2	26	18:50:00	313	275	0	146	241	1
2	26	18:55:00	308	268	0	211	237	0
2	26	19:00:00	303	263	0	181	235	0
2	26	19:05:00	295	259	0	142	231	0
2	26	19:10:00	289	256	0	125	227	0
2	26	19:15:00	283	253	0	120	225	0
2	26	19:20:00	277	250	0	117	223	0
2	26	19:25:00	272	248	0	115	223	0
2	26	19:30:00	267	245	0	114	222	0
2	26	19:35:00	262	243	0	112	221	0
2	26	19:40:00	259	242	0	111	219	0
2	26	19:45:00	255	240	0	109	218	0
2	26	19:50:00	251	238	0	108	217	0
2	26	19:55:00	247	236	0	106	216	0
2	26	20:00:00	244	234	0	105	215	0
2	26	20:05:00	262	240	51	126	221	79
2	26	20:10:00	376	287	57	81	241	98
2	26	20:15:00	465	318	55	96	251	98
2	26	20:20:00	524	336	53	142	258	99
2	26	20:25:00	563	347	52	166	265	100
2	26	20:30:00	611	367	57	140	277	126
2	26	20:35:00	650	395	54	93	287	126
2	26	20:40:00	673	416	51	75	297	126
2	26	20:45:00	688	430	50	71	305	127
2	26	20:50:00	696	435	48	65	312	126
2	26	20:55:00	693	432	63	78	321	122
2	26	21:00:00	648	422	71	61	329	123
2	26	21:05:00	623	422	71	53	333	126
2	26	21:10:00	597	421	67	103	333	110
2	26	21:15:00	556	412	64	167	332	98
2	26	21:20:00	523	403	64	186	329	99
2	26	21:25:00	519	403	66	195	330	108
2	26	21:30:00	547	415	69	212	337	126
2	26	21:35:00	567	425	68	208	345	126
2	26	21:40:00	580	432	66	215	350	125
2	26	21:45:00	584	435	65	203	354	122
2	26	21:50:00	588	439	65	201	358	125
2	26	21:55:00	591	443	62	203	362	117
2	26	22:00:00	564	436	58	260	362	100
2	26	22:05:00	554	434	58	269	364	102
2	26	22:10:00	547	433	58	259	364	103
2	26	22:15:00	547	434	58	233	365	103
2	26	22:20:00	554	437	60	227	366	114
2	26	22:25:00	565	443	61	238	369	119
2	26	22:30:00	579	450	61	246	375	126
2	26	22:35:00	591	456	60	250	380	126
2	26	22:40:00	598	461	60	214	384	126
2	26	22:45:00	603	465	59	256	387	126
2	26	22:50:00	606	468	58	248	391	123
2	26	22:55:00	597	467	54	304	393	111
2	26	23:00:00	566	458	52	294	392	98
2	26	23:05:00	555	454	54	230	389	104
2	26	23:10:00	571	459	58	162	390	121
2	26	23:15:00	588	467	58	147	395	126
2	26	23:20:00	596	471	56	176	396	120
2	26	23:25:00	596	472	56	181	397	120
2	26	23:30:00	602	475	57	182	399	125
2	26	23:35:00	607	479	56	177	402	124
2	26	23:40:00	608	480	55	204	403	119
2	26	23:45:00	585	474	50	261	404	98
2	26	23:50:00	557	464	50	322	402	98
2	26	23:55:00	551	464	50	316	404	98
2	27	00:00:00	540	460	50	283	402	98
2	27	00:05:00	527	453	51	295	400	98
2	27	00:10:00	531	455	51	273	400	99
2	27	00:15:00	520	451	51	286	398	97
2	27	00:20:00	504	443	40	305	392	45
2	27	00:25:00	490	434	36	305	391	25
2	27	00:30:00	472	424	32	279	374	0
2	27	00:35:00	455	416	33	237	367	0
2	27	00:40:00	440	410	34	203	358	0
2	27	00:45:00	425	404	34	187	351	0
2	27	00:50:00	413	399	35	178	345	0
2	27	00:55:00	403	394	36	165	341	0
2	27	01:00:00	394	390	36	154	340	0
2	27	01:05:00	386	386	37	144	336	0
2	27	01:10:00	378	382	37	141	332	0
2	27	01:15:00	372	378	38	147	328	0
2	27	01:20:00	366	374	39	151	325	0
2	27	01:25:00	360	370	39	147	322	0
2	27	01:30:00	355	366	39	141	317	0
2	27	01:35:00	350	363	40	135	316	0
2	27	01:40:00	346	359	40	127	314	0
2	27	01:45:00	341	356	40	123	309	0
2	27	01:50:00	338	353	41	121	306	0
2	27	01:55:00	334	349	41	119	303	0
2	27	02:00:00	330	346	22	121	300	0
2	27	02:05:00	325	343	0	163	303	0
2	27	02:10:00	320	340	0	278	300	0
2	27	02:15:00	315	338	0	218	297	0
2	27	02:20:00	311	335	0	183	293	0
2	27	02:25:00	307	333	0	161	289	0
2	27	02:30:00	303	330	0	149	286	0
2	27	02:35:00	299	327	0	142	284	0
2	27	02:40:00	296	325	0	136	282	0
2	27	02:45:00	294	323	0	131	282	0
2	27	02:50:00	291	320	0	126	280	0
2	27	02:55:00	288	318	0	123	278	0
2	27	03:00:00	285	316	0	120	277	0
2	27	03:05:00	282	313	0	118	274	0
2	27	03:10:00	279	311	0	117	272	0
2	27	03:15:00	277	310	0	115	270	0
2	27	03:20:00	274	307	0	113	268	0
2	27	03:25:00	271	305	0	113	266	0
2	27	03:30:00	269	303	0	113	264	0
2	27	03:35:00	267	302	0	115	263	0
2	27	03:40:00	264	299	0	115	261	0
2	27	03:45:00	262	298	0	115	260	0
2	27	03:50:00	260	296	0	115	258	0
2	27	03:55:00	257	294	0	114	255	0
2	27	04:00:00	255	292	0	113	254	0
2	27	04:05:00	253	291	0	113	254	0
2	27	04:10:00	251	289	0	112	256	0
2	27	04:15:00	249	287	0	111	255	0
2	27	04:20:00	246	285	0	111	252	0
2	27	04:25:00	244	283	0	110	252	0
2	27	04:30:00	241	281	0	109	249	0
2	27	04:35:00	239	280	0	108	244	0
2	27	04:40:00	237	278	0	107	240	0
2	27	04:45:00	234	276	0	106	235	0
2	27	04:50:00	232	275	0	105	232	0
2	27	04:55:00	230	273	0	105	230	0
2	27	05:00:00	228	272	0	104	227	0
2	27	05:05:00	227	270	0	103	223	0
2	27	05:10:00	225	269	0	102	220	0
2	27	05:15:00	224	268	0	102	218	1
2	27	05:20:00	222	267	0	102	218	1
2	27	05:25:00	220	266	0	106	218	0
2	27	05:30:00	218	265	0	97	222	0
2	27	05:35:00	217	263	0	112	229	0
2	27	05:40:00	215	262	0	103	231	0
2	27	05:45:00	213	259	0	90	231	0
2	27	05:50:00	211	257	0	92	230	0
2	27	05:55:00	209	255	0	94	229	0
2	27	06:00:00	207	254	0	93	228	0
2	27	06:05:00	206	253	0	93	227	0
2	27	06:10:00	205	253	0	95	223	0
2	27	06:15:00	203	251	0	95	222	0
2	27	06:20:00	202	251	0	96	221	0
2	27	06:25:00	201	250	0	93	221	0
2	27	06:30:00	200	248	0	89	221	0
2	27	06:35:00	216	251	44	101	240	71
2	27	06:40:00	339	293	42	66	262	78
2	27	06:45:00	393	307	41	118	262	76
2	27	06:50:00	423	314	43	126	261	77
2	27	06:55:00	480	331	45	101	269	84
2	27	07:00:00	478	333	37	159	266	72
2	27	07:05:00	483	337	31	175	270	60
2	27	07:10:00	474	344	24	184	273	45
2	27	07:15:00	456	342	44	165	274	85
2	27	07:20:00	441	347	22	199	271	41
2	27	07:25:00	427	337	40	185	273	71
2	27	07:30:00	421	341	29	168	270	54
2	27	07:35:00	418	341	45	157	275	90
2	27	07:40:00	424	354	38	158	278	75
2	27	07:45:00	419	351	45	164	276	88
2	27	07:50:00	430	362	47	121	281	98
2	27	07:55:00	438	370	33	115	282	67
2	27	08:00:00	431	361	45	139	280	91
2	27	08:05:00	434	365	40	141	282	79
2	27	08:10:00	425	358	38	176	280	72
2	27	08:15:00	426	360	42	156	280	82
2	27	08:20:00	419	357	31	190	280	61
2	27	08:25:00	424	359	42	163	282	83
2	27	08:30:00	417	358	23	192	280	39
2	27	08:35:00	412	350	38	173	281	67
2	27	08:40:00	406	346	21	210	280	35
2	27	08:45:00	401	341	36	177	286	61
2	27	08:50:00	397	338	22	197	284	38
2	27	08:55:00	397	336	41	178	282	77
2	27	09:00:00	401	344	22	183	280	42
2	27	09:05:00	397	340	39	172	282	70
2	27	09:10:00	404	346	31	179	281	58
2	27	09:15:00	403	345	37	191	282	71
2	27	09:20:00	405	347	42	199	283	83
2	27	09:25:00	409	353	24	198	284	42
2	27	09:30:00	408	348	42	165	284	82
2	27	09:35:00	412	354	27	191	284	52
2	27	09:40:00	415	355	40	158	285	78
2	27	09:45:00	419	361	23	183	286	47
2	27	09:50:00	423	359	45	161	288	95
2	27	09:55:00	421	360	34	194	287	68
2	27	10:00:00	425	363	23	189	288	47
2	27	10:05:00	419	356	38	149	288	69
2	27	10:10:00	412	351	23	155	289	41
2	27	10:15:00	408	346	27	178	286	54
2	27	10:20:00	412	350	20	189	287	40
2	27	10:25:00	419	353	26	162	289	54
2	27	10:30:00	411	349	40	140	288	79
2	27	10:35:00	411	350	19	189	287	34
2	27	10:40:00	413	350	21	148	288	46
2	27	10:45:00	409	346	41	133	286	79
2	27	10:50:00	416	355	27	121	289	57
2	27	10:55:00	414	353	44	120	289	91
2	27	11:00:00	413	354	26	168	288	46
2	27	11:05:00	413	352	28	118	289	57
2	27	11:10:00	415	353	25	130	289	50
2	27	11:15:00	408	348	38	117	290	69
2	27	11:20:00	407	347	25	101	287	48
2	27	11:25:00	407	345	43	120	288	89
2	27	11:30:00	413	355	23	162	288	41
2	27	11:35:00	412	351	40	124	288	78
2	27	11:40:00	409	352	20	171	286	36
2	27	11:45:00	409	349	27	164	287	55
2	27	11:50:00	408	349	33	128	288	50
2	27	11:55:00	392	341	16	150	285	27
2	27	12:00:00	382	334	31	138	285	40
2	27	12:05:00	382	332	25	122	285	45
2	27	12:10:00	380	329	36	134	285	61
2	27	12:15:00	381	329	28	117	286	42
2	27	12:20:00	376	326	33	175	283	57
2	27	12:25:00	391	334	43	123	284	84
2	27	12:30:00	390	339	30	171	283	55
2	27	12:35:00	396	342	39	131	283	72
2	27	12:40:00	389	340	4	210	283	13
2	27	12:45:00	391	336	40	124	283	75
2	27	12:50:00	391	339	18	176	282	30
2	27	12:55:00	381	332	32	121	283	45
2	27	13:00:00	371	326	11	132	280	14
2	27	13:05:00	374	323	41	155	280	77
2	27	13:10:00	372	327	24	128	281	25
2	27	13:15:00	358	318	0	156	276	0
2	27	13:20:00	352	310	5	215	271	8
2	27	13:25:00	360	313	39	128	279	65
2	27	13:30:00	363	318	23	124	279	35
2	27	13:35:00	362	316	38	177	277	71
2	27	13:40:00	384	334	24	134	281	49
2	27	13:45:00	375	330	35	126	278	54
2	27	13:50:00	375	327	24	120	278	40
2	27	13:55:00	366	321	0	163	273	1
2	27	14:00:00	359	312	0	215	268	0
2	27	14:05:00	352	305	0	238	266	0
2	27	14:10:00	344	300	0	201	263	0
2	27	14:15:00	11	10	0	6	8	0
2	27	14:20:00	57	50	0	28	44	0
2	27	14:25:00	324	289	0	157	257	0
2	27	14:30:00	319	287	0	169	256	1
2	27	14:35:00	59	54	0	32	48	0
2	27	14:40:00	0	0	0	0	0	0
2	27	14:45:00	0	0	0	0	0	0
2	27	14:50:00	0	0	0	0	0	0
2	27	14:55:00	0	0	0	0	0	0
2	27	15:00:00	291	272	0	134	245	0
2	27	15:05:00	288	270	17	153	246	28
2	27	15:10:00	361	296	53	108	264	100
2	27	15:15:00	444	331	49	103	274	98
2	27	15:20:00	507	348	40	105	280	81
2	27	15:25:00	487	337	0	209	273	2
2	27	15:35:00	471	319	0	200	267	5
2	27	15:40:00	438	309	48	145	272	93
2	27	15:45:00	426	323	14	192	273	26
2	27	15:50:00	426	329	49	103	275	98
2	27	15:55:00	438	351	48	100	278	96
2	27	16:00:00	428	347	17	204	276	29
2	27	16:05:00	418	336	37	104	278	58
2	27	16:10:00	403	326	0	138	273	2
2	27	16:15:00	396	315	7	192	267	13
2	27	16:20:00	416	324	49	105	275	98
2	27	16:25:00	443	349	48	99	281	98
2	27	16:30:00	463	362	39	101	284	81
2	27	16:35:00	445	351	26	205	281	50
2	27	16:40:00	453	355	47	101	284	98
2	27	16:45:00	447	362	18	142	284	36
2	27	16:50:00	442	354	46	106	284	97
2	27	16:55:00	451	366	46	100	287	98
2	27	17:00:00	449	369	22	159	288	43
2	27	17:05:00	448	364	46	102	288	98
2	27	17:10:00	448	370	24	145	288	48
2	27	17:15:00	448	364	38	103	289	79
2	27	17:20:00	438	359	41	155	288	84
2	27	17:25:00	466	370	45	101	292	98
2	27	17:30:00	502	381	45	97	297	99
2	27	17:35:00	519	384	44	96	300	98
2	27	17:40:00	533	387	43	95	303	98
2	27	17:45:00	532	388	43	95	305	98
2	27	17:50:00	522	389	43	100	306	98
2	27	17:55:00	522	391	42	103	307	99
2	27	18:00:00	548	399	47	100	312	121
2	27	18:05:00	612	417	46	94	326	127
2	27	18:10:00	654	426	45	89	334	130
2	27	18:15:00	678	432	42	86	340	122
2	27	18:20:00	696	439	54	89	349	136
2	27	18:25:00	688	448	69	86	370	151
2	27	18:30:00	690	460	66	91	383	151
2	27	18:35:00	685	467	63	95	390	144
2	27	18:40:00	677	471	62	105	397	146
2	27	18:45:00	669	476	60	132	402	144
2	27	18:50:00	667	482	59	145	408	146
2	27	18:55:00	665	486	58	151	414	147
2	27	19:00:00	668	492	57	154	420	146
2	27	19:05:00	668	497	56	156	426	147
2	27	19:10:00	668	501	55	158	430	144
2	27	19:15:00	671	505	55	160	435	148
2	27	19:20:00	673	510	53	163	439	145
2	27	19:25:00	670	512	51	163	442	138
2	27	19:30:00	663	512	50	164	444	134
2	27	19:35:00	659	512	50	164	446	133
2	27	19:40:00	654	513	46	165	447	117
2	27	19:45:00	623	503	44	128	447	99
2	27	19:50:00	606	497	46	134	440	100
2	27	19:55:00	592	494	46	240	435	98
2	27	20:00:00	584	491	46	282	433	100
2	27	20:05:00	587	492	48	284	432	110
2	27	20:10:00	590	494	48	294	432	108
2	27	20:15:00	593	494	49	292	432	113
2	27	20:20:00	598	496	48	290	432	111
2	27	20:25:00	600	497	48	292	432	112
2	27	20:30:00	600	498	48	286	433	111
2	27	20:35:00	601	498	48	277	433	113
2	27	20:40:00	604	499	49	273	433	116
2	27	20:45:00	610	502	50	270	433	119
2	27	20:50:00	615	504	49	281	434	119
2	27	20:55:00	615	504	49	289	435	117
2	27	21:00:00	614	504	48	296	436	114
2	27	21:05:00	615	505	49	288	437	120
2	27	21:10:00	619	507	49	289	438	118
2	27	21:15:00	616	506	48	291	439	114
2	27	21:20:00	614	506	48	289	438	117
2	27	21:25:00	616	507	48	275	439	115
2	27	21:30:00	610	505	46	269	439	105
2	27	21:35:00	589	498	45	280	438	98
2	27	21:40:00	560	486	45	318	432	98
2	27	21:45:00	543	478	46	325	430	98
2	27	21:50:00	547	480	45	335	430	97
2	27	21:55:00	530	474	35	339	426	41
2	27	22:00:00	525	468	45	325	426	89
2	27	22:05:00	509	461	41	336	420	72
2	27	22:10:00	506	458	34	356	419	37
2	27	22:15:00	498	453	47	347	418	97
2	27	22:20:00	493	451	35	359	415	39
2	27	22:25:00	501	453	48	345	418	98
2	27	22:30:00	504	456	47	353	418	98
2	27	22:35:00	510	459	47	343	417	98
2	27	22:40:00	514	461	47	349	417	98
2	27	22:45:00	516	462	47	345	417	98
2	27	22:50:00	513	461	47	357	417	98
2	27	22:55:00	511	458	43	367	416	79
2	27	23:00:00	499	451	43	355	412	76
2	27	23:05:00	503	451	48	351	414	98
2	27	23:10:00	503	452	48	349	413	98
2	27	23:15:00	492	448	35	355	408	34
2	27	23:20:00	490	442	46	359	410	88
2	27	23:25:00	484	440	34	364	406	29
2	27	23:30:00	482	436	48	359	407	95
2	27	23:35:00	490	441	49	351	408	98
2	27	23:40:00	482	439	35	356	402	31
2	27	23:45:00	480	434	47	360	404	90
2	27	23:50:00	486	436	40	361	404	57
2	27	23:55:00	474	431	44	356	401	75
2	28	00:00:00	481	432	44	369	402	75
2	28	00:05:00	470	428	41	354	399	60
2	28	00:10:00	476	428	47	367	400	86
2	28	00:15:00	467	425	30	368	391	0
2	28	00:20:00	456	417	31	360	379	0
2	28	00:25:00	445	411	32	347	371	0
2	28	00:30:00	434	407	32	352	368	0
2	28	00:35:00	424	403	33	355	368	0
2	28	00:40:00	415	400	33	355	365	0
2	28	00:45:00	408	397	33	345	364	0
2	28	00:50:00	401	394	33	343	364	0
2	28	00:55:00	395	391	34	342	361	0
2	28	01:00:00	390	388	34	355	359	0
2	28	01:05:00	385	385	34	359	357	0
2	28	01:10:00	381	383	34	356	356	0
2	28	01:15:00	379	381	34	357	356	0
2	28	01:20:00	375	379	34	355	356	0
2	28	01:25:00	372	376	35	352	355	0
2	28	01:30:00	369	373	35	343	351	0
2	28	01:35:00	365	370	35	346	349	0
2	28	01:40:00	362	368	36	350	347	0
2	28	01:45:00	359	365	36	339	348	0
2	28	01:50:00	356	363	36	335	348	0
2	28	01:55:00	354	361	36	333	345	0
2	28	02:00:00	353	359	36	344	342	0
2	28	02:05:00	351	358	36	336	339	0
2	28	02:10:00	349	356	36	330	339	0
2	28	02:15:00	347	353	37	319	340	0
2	28	02:20:00	345	351	37	318	334	0
2	28	02:25:00	344	350	37	315	331	0
2	28	02:30:00	342	348	38	302	331	0
2	28	02:35:00	340	346	38	299	330	0
2	28	02:40:00	337	343	38	326	334	0
2	28	02:45:00	334	340	38	336	329	0
2	28	02:50:00	332	338	38	329	328	0
2	28	02:55:00	329	336	38	319	328	0
2	28	03:00:00	327	334	39	316	328	0
2	28	03:05:00	325	332	39	325	326	0
2	28	03:10:00	323	330	39	329	325	0
2	28	03:15:00	322	329	39	324	325	0
2	28	03:20:00	320	327	39	322	324	0
2	28	03:25:00	318	325	39	329	323	0
2	28	03:30:00	316	323	39	331	322	0
2	28	03:35:00	315	322	39	330	321	0
2	28	03:40:00	314	320	39	328	321	0
2	28	03:45:00	312	319	39	323	319	0
2	28	03:50:00	311	317	39	316	318	0
2	28	03:55:00	309	315	40	315	316	0
2	28	04:00:00	308	314	40	312	314	0
2	28	04:05:00	306	312	40	304	311	0
2	28	04:10:00	305	311	40	309	309	0
2	28	04:15:00	304	309	40	318	308	0
2	28	04:20:00	303	308	40	311	307	0
2	28	04:25:00	301	306	41	295	305	0
2	28	04:30:00	300	305	41	292	303	0
2	28	04:35:00	299	304	41	281	301	0
2	28	04:40:00	296	302	0	284	302	0
2	28	04:45:00	290	301	0	271	302	0
2	28	04:50:00	285	299	0	242	299	0
2	28	04:55:00	281	297	0	228	296	0
2	28	05:00:00	278	296	0	214	292	0
2	28	05:05:00	275	294	0	205	287	0
2	28	05:10:00	272	292	0	194	283	0
2	28	05:15:00	269	290	0	186	281	0
2	28	05:20:00	267	289	0	177	281	0
2	28	05:25:00	264	287	0	171	281	0
2	28	05:30:00	262	285	0	164	279	0
2	28	05:35:00	259	284	0	159	277	0
2	28	05:40:00	257	283	0	155	275	0
2	28	05:45:00	256	282	0	151	272	0
2	28	05:50:00	253	280	0	148	270	0
2	28	05:55:00	251	279	0	145	268	0
2	28	06:00:00	249	277	0	143	265	0
2	28	06:05:00	247	276	0	140	263	0
2	28	06:10:00	245	274	0	138	261	0
2	28	06:15:00	243	273	0	137	259	0
2	28	06:20:00	241	272	0	135	257	0
2	28	06:25:00	241	271	0	133	254	0
2	28	06:30:00	239	269	0	132	254	0
2	28	06:35:00	237	268	0	131	252	0
2	28	06:40:00	235	266	0	131	250	0
2	28	06:45:00	233	265	0	130	249	0
2	28	06:50:00	231	264	0	128	248	0
2	28	06:55:00	229	262	0	126	246	0
2	28	07:00:00	227	261	0	123	244	0
2	28	07:05:00	226	260	0	122	242	0
2	28	07:10:00	225	260	0	120	241	0
2	28	07:15:00	224	259	0	119	238	0
2	28	07:20:00	222	258	0	116	234	0
2	28	07:25:00	220	256	0	115	234	0
2	28	07:30:00	218	254	0	113	234	0
2	28	07:35:00	217	254	0	112	231	0
2	28	07:40:00	216	253	0	110	226	0
2	28	07:45:00	214	252	0	109	222	0
2	28	07:50:00	213	251	0	107	221	0
2	28	07:55:00	212	251	0	111	221	2
2	28	08:00:00	212	250	0	112	225	2
2	28	08:05:00	211	250	0	113	235	3
2	28	08:10:00	210	249	1	135	237	3
2	28	08:15:00	208	249	0	128	236	2
2	28	08:20:00	208	248	0	101	239	1
2	28	08:25:00	207	247	0	142	238	2
2	28	08:30:00	206	246	0	124	238	1
2	28	08:35:00	206	245	0	125	240	1
2	28	08:40:00	205	244	0	127	240	1
2	28	08:45:00	203	242	0	105	236	0
2	28	08:50:00	202	241	0	107	234	0
2	28	08:55:00	201	240	0	109	231	0
2	28	09:00:00	200	240	0	109	230	0
2	28	09:05:00	199	239	0	110	227	0
2	28	09:10:00	198	239	0	112	224	0
2	28	09:15:00	198	239	0	113	221	0
2	28	09:20:00	197	238	7	119	222	11
2	28	09:25:00	236	250	48	160	237	72
2	28	09:30:00	289	277	17	85	246	28
2	28	09:35:00	277	269	0	167	239	0
2	28	09:40:00	270	261	0	198	230	0
2	28	09:45:00	265	256	0	159	225	0
2	28	09:50:00	260	253	0	139	223	0
2	28	09:55:00	256	251	0	121	222	0
2	28	10:00:00	252	249	0	115	223	0
2	28	10:05:00	248	247	0	114	222	0
2	28	10:10:00	244	245	0	113	221	0
2	28	10:15:00	240	244	0	113	220	0
2	28	10:20:00	238	244	0	113	219	0
2	28	10:25:00	235	243	0	113	219	0
2	28	10:30:00	233	242	0	114	219	0
2	28	10:35:00	230	241	0	119	216	6
2	28	10:40:00	239	245	38	126	225	34
2	28	10:45:00	260	253	22	107	232	24
2	28	10:50:00	256	251	0	186	225	0
2	28	10:55:00	252	247	0	198	219	0
2	28	11:00:00	248	244	0	157	217	0
2	28	11:05:00	243	241	0	146	211	0
2	28	11:10:00	240	240	0	138	208	0
2	28	11:15:00	236	238	0	130	208	0
2	28	11:20:00	233	237	0	125	207	0
2	28	11:25:00	229	235	0	121	206	0
2	28	11:30:00	226	233	0	117	205	0
2	28	11:35:00	223	233	0	115	203	0
2	28	11:40:00	221	232	0	113	199	0
2	28	11:45:00	219	230	0	110	199	0
2	28	11:50:00	216	229	0	109	199	0
2	28	11:55:00	214	227	0	107	198	0
2	28	12:00:00	211	226	0	104	198	0
2	28	12:05:00	209	225	0	103	198	0
2	28	12:10:00	206	223	0	101	196	0
2	28	12:15:00	205	222	0	99	195	0
2	28	12:20:00	205	221	23	110	193	31
2	28	12:25:00	312	258	61	76	225	98
2	28	12:30:00	428	302	56	77	237	98
2	28	12:35:00	501	327	54	72	247	98
2	28	12:40:00	534	338	22	88	250	42
2	28	12:45:00	497	315	32	177	242	45
2	28	12:50:00	447	303	22	76	242	23
2	28	12:55:00	424	288	0	112	237	0
2	28	13:00:00	410	277	0	190	229	0
2	28	13:05:00	394	270	0	193	220	0
2	28	13:10:00	379	264	0	177	218	0
2	28	13:15:00	365	260	0	143	217	0
2	28	13:20:00	352	257	0	134	216	0
2	28	13:25:00	341	253	0	128	215	0
2	28	13:30:00	332	251	0	119	215	0
2	28	13:35:00	322	248	0	113	215	0
2	28	13:40:00	314	245	0	108	214	0
2	28	13:45:00	307	243	0	103	214	0
2	28	13:50:00	300	241	0	100	212	0
2	28	13:55:00	293	239	0	96	210	0
2	28	14:00:00	287	237	0	94	207	0
2	28	14:05:00	281	235	0	92	205	0
2	28	14:10:00	276	233	0	90	204	0
2	28	14:15:00	271	231	0	89	201	0
2	28	14:20:00	266	229	0	87	200	0
2	28	14:25:00	261	227	0	86	198	0
2	28	14:30:00	257	226	0	85	197	0
2	28	14:35:00	253	224	0	84	194	0
2	28	14:40:00	254	224	33	102	196	46
2	28	14:45:00	402	286	64	62	241	114
2	28	14:50:00	488	324	54	63	247	95
2	28	14:55:00	476	315	0	119	244	0
2	28	15:00:00	458	290	0	149	240	0
2	28	15:05:00	443	277	0	187	227	0
2	28	15:10:00	425	268	0	176	220	0
2	28	15:15:00	408	262	0	146	217	0
2	28	15:20:00	394	257	0	128	213	0
2	28	15:25:00	0	0	0	0	0	0
2	28	15:30:00	368	251	30	146	213	42
2	28	15:35:00	349	241	51	62	205	86
2	28	15:40:00	489	329	58	69	252	112
2	28	15:45:00	551	353	55	80	262	109
2	28	15:50:00	622	382	58	93	281	135
2	28	15:55:00	642	404	48	98	285	104
2	28	16:00:00	646	399	48	102	287	105
2	28	16:05:00	636	389	46	107	290	98
2	28	16:10:00	608	379	26	125	288	55
2	28	16:15:00	557	362	44	129	287	92
2	28	16:20:00	519	358	22	170	283	45
2	28	16:25:00	504	360	47	108	286	99
2	28	16:30:00	509	371	46	104	289	101
2	28	16:35:00	521	379	45	103	293	100
2	28	16:40:00	546	388	56	104	301	144
2	28	16:45:00	631	418	46	100	319	123
2	28	16:50:00	649	418	46	108	320	123
2	28	16:55:00	691	430	53	111	332	138
2	28	17:00:00	657	427	67	82	345	123
2	28	17:05:00	660	441	72	74	361	154
2	28	17:10:00	659	452	68	132	368	145
2	28	17:15:00	663	461	69	198	374	153
2	28	17:20:00	665	469	64	215	382	140
2	28	17:25:00	645	466	62	199	380	131
2	28	17:30:00	656	476	65	184	391	155
2	28	17:35:00	661	484	60	199	398	140
2	28	17:40:00	647	482	59	229	398	135
2	28	17:45:00	611	473	51	244	395	98
2	28	17:50:00	584	462	56	247	392	117
2	28	17:55:00	600	469	58	219	394	125
2	28	18:00:00	612	476	60	227	399	140
2	28	18:05:00	626	483	59	233	405	139
2	28	18:10:00	633	488	56	234	409	129
2	28	18:15:00	621	485	53	238	408	117
2	28	18:20:00	607	481	52	230	407	109
2	28	18:25:00	594	477	51	242	406	106
2	28	18:30:00	579	473	50	233	405	98
2	28	18:35:00	562	467	50	233	403	98
2	28	18:40:00	552	464	51	230	402	98
2	28	18:45:00	549	462	51	229	401	98
2	28	18:50:00	540	459	51	244	400	98
2	28	18:55:00	529	454	51	251	398	98
2	28	19:00:00	528	453	51	234	397	98
2	28	19:05:00	529	453	51	228	397	98
2	28	19:10:00	532	454	51	226	396	98
2	28	19:15:00	540	456	52	207	397	101
2	28	19:20:00	545	457	51	200	397	100
2	28	19:25:00	538	455	51	204	396	98
2	28	19:30:00	528	451	52	215	394	98
2	28	19:35:00	522	448	52	219	393	98
2	28	19:40:00	515	445	52	221	391	98
2	28	19:45:00	529	449	53	213	392	104
2	28	19:50:00	540	453	52	198	394	99
2	28	19:55:00	533	451	52	216	393	99
2	28	20:00:00	559	458	59	216	395	133
2	28	20:05:00	604	476	60	199	406	145
2	28	20:10:00	633	488	57	189	414	139
2	28	20:15:00	642	493	56	210	417	136
2	28	20:20:00	648	498	53	216	421	128
2	28	20:25:00	644	499	54	218	422	134
2	28	20:30:00	643	501	53	235	424	128
2	28	20:35:00	638	501	52	254	424	126
2	28	20:40:00	637	502	53	233	427	132
2	28	20:45:00	638	505	52	258	429	128
2	28	20:50:00	637	506	52	254	430	126
2	28	20:55:00	638	507	52	244	432	131
2	28	21:00:00	640	510	52	247	434	132
2	28	21:05:00	642	512	52	257	436	134
2	28	21:10:00	646	515	51	261	439	134
2	28	21:15:00	649	517	50	253	440	129
2	28	21:20:00	647	517	51	247	441	133
2	28	21:25:00	647	519	50	254	443	127
2	28	21:30:00	645	518	50	234	443	129
2	28	21:35:00	647	520	52	230	445	139
2	28	21:40:00	664	528	53	243	453	150
2	28	21:45:00	670	533	50	264	458	137
2	28	21:50:00	676	537	50	339	461	142
2	28	21:55:00	675	538	49	317	462	138
2	28	22:00:00	666	536	50	256	460	139
2	28	22:05:00	675	540	52	284	465	153
2	28	22:10:00	685	546	51	288	471	152
2	28	22:15:00	687	549	48	264	473	138
2	28	22:20:00	669	543	47	274	468	129
2	28	22:25:00	666	542	47	278	469	126
2	28	22:30:00	655	538	47	247	465	126
2	28	22:35:00	652	536	47	258	464	126
2	28	22:40:00	651	536	47	271	464	126
2	28	22:45:00	650	536	47	274	464	126
2	28	22:50:00	649	536	47	260	463	126
2	28	22:55:00	649	535	47	241	463	126
2	28	23:00:00	649	535	47	235	462	127
2	28	23:05:00	649	535	47	248	462	127
2	28	23:10:00	650	535	47	254	463	127
2	28	23:15:00	649	535	47	263	462	127
2	28	23:20:00	649	535	47	267	462	126
2	28	23:25:00	649	535	46	277	462	126
2	28	23:30:00	648	535	46	299	463	125
2	28	23:35:00	650	536	47	306	464	130
2	28	23:40:00	654	537	46	302	466	126
2	28	23:45:00	646	535	44	309	464	116
2	28	23:50:00	636	532	44	317	463	114
2	28	23:55:00	629	530	44	307	462	115
3	1	00:00:00	636	531	46	313	462	126
3	1	00:05:00	641	533	46	323	464	123
3	1	00:10:00	641	533	45	324	464	119
3	1	00:15:00	634	531	44	330	464	115
3	1	00:20:00	631	530	44	317	463	113
3	1	00:25:00	627	528	44	319	462	114
3	1	00:30:00	629	529	45	321	461	116
3	1	00:35:00	627	528	43	327	461	106
3	1	00:40:00	587	513	25	308	446	0
3	1	00:45:00	555	495	26	264	429	1
3	1	00:50:00	528	483	27	242	421	1
3	1	00:55:00	506	474	28	244	414	1
3	1	01:00:00	487	467	29	246	409	1
3	1	01:05:00	472	460	29	242	404	1
3	1	01:10:00	459	454	30	247	398	1
3	1	01:15:00	448	449	30	235	394	1
3	1	01:20:00	438	444	30	207	389	0
3	1	01:25:00	429	439	31	178	387	0
3	1	01:30:00	421	434	31	142	381	0
3	1	01:35:00	414	428	32	120	375	0
3	1	01:40:00	407	424	32	117	372	0
3	1	01:45:00	401	419	33	129	368	0
3	1	01:50:00	395	415	33	121	365	0
3	1	01:55:00	389	411	34	107	359	0
3	1	02:00:00	384	406	34	104	357	0
3	1	02:05:00	379	402	34	103	355	0
3	1	02:10:00	375	397	34	84	352	0
3	1	02:15:00	370	393	35	93	348	0
3	1	02:20:00	366	389	35	81	347	0
3	1	02:25:00	362	385	36	79	345	0
3	1	02:30:00	358	381	36	80	344	0
3	1	02:35:00	354	377	36	82	342	0
3	1	02:40:00	350	373	36	80	341	0
3	1	02:45:00	347	369	37	80	338	0
3	1	02:50:00	343	365	37	103	335	0
3	1	02:55:00	340	362	37	125	331	0
3	1	03:00:00	337	358	37	117	327	0
3	1	03:05:00	334	354	37	123	323	0
3	1	03:10:00	331	350	38	118	318	0
3	1	03:15:00	327	347	38	89	313	0
3	1	03:20:00	325	344	39	95	312	0
3	1	03:25:00	322	341	39	97	311	1
3	1	03:30:00	320	338	39	120	308	0
3	1	03:35:00	317	335	39	132	305	0
3	1	03:40:00	314	331	40	126	303	0
3	1	03:45:00	311	328	21	104	300	0
3	1	03:50:00	304	325	0	83	301	0
3	1	03:55:00	296	322	0	85	297	0
3	1	04:00:00	291	319	0	88	293	0
3	1	04:05:00	286	316	0	142	288	0
3	1	04:10:00	282	314	0	197	280	2
3	1	04:15:00	277	312	0	204	275	1
3	1	04:20:00	273	310	0	201	280	0
3	1	04:25:00	269	306	0	159	282	0
3	1	04:30:00	265	302	0	116	280	0
3	1	04:35:00	261	299	0	96	274	0
3	1	04:40:00	257	296	0	81	269	0
3	1	04:45:00	253	293	0	73	266	0
3	1	04:50:00	250	290	0	66	263	0
3	1	04:55:00	246	288	0	60	260	0
3	1	05:00:00	243	285	0	56	257	0
3	1	05:05:00	239	282	0	53	254	0
3	1	05:10:00	236	281	0	50	251	0
3	1	05:15:00	233	278	0	47	248	0
3	1	05:20:00	230	276	0	45	247	0
3	1	05:25:00	227	273	0	43	245	0
3	1	05:30:00	224	271	0	42	242	0
3	1	05:35:00	221	269	0	42	238	0
3	1	05:40:00	219	268	0	41	235	0
3	1	05:45:00	216	266	0	39	230	0
3	1	05:50:00	214	263	0	38	228	0
3	1	05:55:00	211	261	0	38	225	0
3	1	06:00:00	209	259	0	41	222	0
3	1	06:05:00	207	257	0	43	219	0
3	1	06:10:00	205	256	0	43	217	0
3	1	06:15:00	202	255	0	43	214	0
3	1	06:20:00	200	252	0	43	212	0
3	1	06:25:00	198	251	0	43	206	0
3	1	06:30:00	196	249	0	43	201	0
3	1	06:35:00	193	247	0	42	200	0
3	1	06:40:00	191	245	0	42	198	0
3	1	06:45:00	188	243	0	41	198	0
3	1	06:50:00	186	241	0	41	196	0
3	1	06:55:00	184	239	0	41	193	0
3	1	07:00:00	182	238	0	40	191	0
3	1	07:05:00	181	237	0	40	189	0
3	1	07:10:00	179	236	0	39	188	0
3	1	07:15:00	177	234	0	39	187	0
3	1	07:20:00	175	232	0	39	188	0
3	1	07:25:00	173	231	0	39	187	0
3	1	07:30:00	172	229	0	38	186	0
3	1	07:35:00	171	229	0	38	185	0
3	1	07:40:00	169	227	0	38	184	0
3	1	07:45:00	168	226	0	38	184	0
3	1	07:50:00	167	225	0	38	184	0
3	1	07:55:00	166	225	0	38	181	0
3	1	08:00:00	165	224	0	38	180	0
3	1	08:05:00	184	228	50	95	203	68
3	1	08:10:00	338	277	55	93	240	98
3	1	08:15:00	448	313	51	67	254	98
3	1	08:20:00	516	335	49	26	263	98
3	1	08:25:00	559	349	48	21	268	98
3	1	08:30:00	586	358	47	29	272	97
3	1	08:35:00	566	349	33	135	265	65
3	1	08:40:00	556	349	20	111	268	38
3	1	08:45:00	516	344	47	57	273	98
3	1	08:50:00	495	358	47	53	276	98
3	1	08:55:00	481	366	47	55	278	98
3	1	09:00:00	477	371	47	61	279	98
3	1	09:05:00	474	374	46	70	281	98
3	1	09:10:00	478	376	46	74	283	98
3	1	09:15:00	480	377	46	71	285	98
3	1	09:20:00	481	379	45	70	287	98
3	1	09:25:00	488	381	45	69	289	98
3	1	09:30:00	499	382	44	68	291	98
3	1	09:35:00	513	384	44	67	295	98
3	1	09:40:00	514	385	44	74	296	98
3	1	09:45:00	509	386	43	81	298	98
3	1	09:50:00	512	387	43	80	299	98
3	1	09:55:00	497	387	43	78	300	98
3	1	10:00:00	485	383	17	150	297	36
3	1	10:05:00	486	377	43	81	300	98
3	1	10:10:00	475	378	20	149	298	41
3	1	10:15:00	467	373	43	82	300	98
3	1	10:20:00	468	381	43	79	302	98
3	1	10:25:00	472	386	43	77	303	98
3	1	10:30:00	481	389	43	77	305	99
3	1	10:35:00	498	392	42	75	307	98
3	1	10:40:00	477	382	24	163	303	53
3	1	10:45:00	483	382	42	79	307	98
3	1	10:50:00	511	394	41	73	311	97
3	1	10:55:00	492	384	16	184	307	38
3	1	11:00:00	485	380	42	82	310	98
3	1	11:05:00	490	387	41	80	312	98
3	1	11:10:00	492	392	41	78	313	98
3	1	11:15:00	496	395	40	76	314	98
3	1	11:20:00	505	397	40	72	316	98
3	1	11:25:00	506	398	40	73	317	98
3	1	11:30:00	506	399	26	78	319	63
3	1	11:35:00	481	384	35	159	316	78
3	1	11:40:00	510	394	40	81	320	101
3	1	11:45:00	506	397	42	80	322	110
3	1	11:50:00	528	405	39	78	325	98
3	1	11:55:00	513	398	26	150	322	67
3	1	12:00:00	522	401	39	82	326	98
3	1	12:05:00	512	402	38	81	327	98
3	1	12:10:00	534	409	39	81	329	102
3	1	12:15:00	554	415	45	80	335	128
3	1	12:20:00	586	422	39	85	341	110
3	1	12:25:00	623	433	42	85	348	115
3	1	12:30:00	605	430	63	82	356	117
3	1	12:35:00	593	434	64	102	358	121
3	1	12:40:00	590	439	60	115	363	109
3	1	12:45:00	565	434	61	108	363	113
3	1	12:50:00	580	441	63	115	367	125
3	1	12:55:00	562	439	59	119	368	109
3	1	13:00:00	590	450	63	130	376	133
3	1	13:05:00	609	460	63	127	384	140
3	1	13:10:00	607	463	55	136	388	108
3	1	13:15:00	616	467	63	139	391	143
3	1	13:20:00	632	477	61	149	398	142
3	1	13:25:00	650	487	62	148	408	153
3	1	13:30:00	669	499	59	149	420	149
3	1	13:35:00	651	497	49	151	420	105
3	1	13:40:00	645	494	60	157	419	152
3	1	13:45:00	653	504	54	180	426	133
3	1	13:50:00	669	513	57	177	435	153
3	1	13:55:00	658	513	50	178	434	122
3	1	14:00:00	660	514	55	169	437	145
3	1	14:05:00	668	521	51	169	443	129
3	1	14:10:00	658	518	55	178	443	149
3	1	14:15:00	676	529	51	200	452	138
3	1	14:20:00	667	528	49	194	451	129
3	1	14:25:00	660	526	53	187	451	145
3	1	14:30:00	671	532	54	182	459	153
3	1	14:35:00	690	544	51	196	471	146
3	1	14:40:00	693	547	52	211	474	154
3	1	14:45:00	698	552	48	243	479	139
3	1	14:50:00	662	539	44	234	475	122
3	1	14:55:00	682	545	50	299	483	153
3	1	15:00:00	697	554	47	301	493	147
3	1	15:05:00	693	553	44	303	493	134
3	1	15:10:00	677	549	41	263	490	112
3	1	15:15:00	676	547	48	296	493	155
3	1	15:20:00	700	560	46	285	504	151
3	1	15:25:00	707	563	46	269	506	149
3	1	15:30:00	700	563	42	246	504	125
3	1	15:35:00	672	554	39	217	498	106
3	1	15:40:00	655	546	45	262	495	136
3	1	15:45:00	677	555	44	292	502	136
3	1	15:50:00	666	553	41	264	499	116
3	2	10:30:00	664	551	42	283	499	124
3	2	10:35:00	682	557	46	278	504	151
3	2	10:40:00	700	565	47	175	509	153
3	2	10:45:00	711	572	49	122	509	154
3	2	10:50:00	716	576	49	150	508	155
3	2	10:55:00	717	577	49	133	507	153
3	2	11:00:00	706	575	44	151	507	131
3	2	11:05:00	690	568	48	74	503	148
3	2	11:10:00	697	571	47	45	506	148
3	2	11:15:00	688	569	44	103	504	133
3	2	11:20:00	679	565	42	138	501	123
3	2	11:25:00	665	559	40	156	499	109
3	2	11:30:00	660	554	45	246	499	142
3	2	11:35:00	664	556	40	206	500	116
3	2	11:40:00	650	549	41	208	496	117
3	2	11:45:00	672	555	46	259	501	151
3	2	11:50:00	691	563	45	166	506	145
3	2	11:55:00	692	564	47	82	504	147
3	2	12:00:00	698	567	46	69	506	144
3	2	12:05:00	694	567	46	76	503	141
3	2	12:10:00	689	565	44	141	503	131
3	2	12:15:00	683	562	45	125	501	136
3	2	12:20:00	684	563	45	120	501	135
3	2	12:25:00	678	560	44	159	500	130
3	2	12:30:00	681	561	45	133	501	136
3	2	12:35:00	675	559	43	165	500	127
3	2	12:40:00	671	557	42	170	499	124
3	2	12:45:00	661	553	41	190	497	117
3	2	12:50:00	655	550	40	206	496	114
3	2	12:55:00	649	547	41	232	495	119
3	2	13:00:00	649	546	40	236	495	114
3	2	13:05:00	640	543	39	208	493	107
3	2	13:10:00	633	539	39	254	491	109
3	2	13:15:00	632	538	40	274	490	114
3	2	13:20:00	639	540	41	286	491	119
3	2	13:25:00	638	539	40	272	490	110
3	2	13:30:00	625	534	38	235	487	99
3	2	13:35:00	593	522	38	221	482	98
3	2	13:40:00	575	512	39	206	477	98
3	2	13:45:00	566	508	40	166	474	98
3	2	13:50:00	563	505	40	161	471	98
3	2	13:55:00	563	504	40	159	469	98
3	2	14:00:00	558	500	40	157	466	98
3	2	14:05:00	549	495	40	154	463	98
3	2	14:10:00	544	491	41	153	460	98
3	2	14:15:00	538	488	41	152	456	98
3	2	14:20:00	534	484	42	151	453	98
3	2	14:25:00	530	481	42	149	451	98
3	2	14:30:00	531	480	42	149	448	98
3	2	14:35:00	528	480	43	115	445	98
3	2	14:40:00	527	479	44	176	439	98
3	2	14:45:00	524	478	44	323	436	98
3	2	14:50:00	521	476	44	351	435	98
3	2	14:55:00	524	476	45	333	434	98
3	2	15:00:00	527	477	45	324	432	98
3	2	15:05:00	532	478	45	318	431	98
3	2	15:10:00	536	479	45	322	431	98
3	2	15:15:00	538	480	45	327	430	98
3	2	15:20:00	539	479	45	323	429	98
3	2	15:25:00	543	480	46	316	429	100
3	2	15:30:00	565	486	48	325	430	111
3	2	15:35:00	582	492	48	340	431	115
3	2	15:40:00	599	499	49	342	435	125
3	2	15:45:00	612	505	49	338	438	124
3	2	15:50:00	625	510	49	335	441	125
3	2	15:55:00	632	513	49	326	443	130
3	2	16:00:00	643	518	50	304	446	136
3	2	16:05:00	654	523	50	318	449	140
3	2	16:10:00	668	530	52	315	456	150
3	2	16:15:00	685	538	52	311	465	155
3	2	16:20:00	694	545	51	289	471	155
3	2	16:25:00	701	551	50	309	478	155
3	2	16:30:00	709	556	48	297	489	155
3	2	16:35:00	715	560	47	287	497	155
3	2	16:40:00	720	564	47	277	503	155
3	2	16:45:00	723	568	47	217	507	155
3	2	16:50:00	723	571	48	61	507	155
3	2	16:55:00	724	574	49	88	507	155
3	2	17:00:00	724	576	49	127	507	155
3	2	17:05:00	725	578	49	83	507	155
3	2	17:10:00	726	580	49	57	507	155
3	2	17:15:00	726	581	49	80	508	155
3	2	17:20:00	724	582	50	21	503	155
3	2	17:25:00	721	583	50	16	503	155
3	2	17:30:00	720	583	50	14	502	155
3	2	17:35:00	718	582	50	12	502	155
3	2	17:40:00	718	582	50	10	502	155
3	2	17:45:00	717	582	50	9	501	155
3	2	17:50:00	717	582	50	7	501	155
3	2	17:55:00	717	582	50	6	501	155
3	2	18:00:00	717	582	50	4	501	155
3	2	18:05:00	717	582	50	18	498	155
3	2	18:10:00	718	581	50	31	501	155
3	2	18:15:00	719	581	50	33	502	155
3	2	18:20:00	720	582	50	37	503	155
3	2	18:25:00	720	582	50	37	503	155
3	2	18:30:00	720	582	50	40	503	155
3	2	18:35:00	721	583	50	41	503	155
3	2	18:40:00	721	583	50	43	502	155
3	2	18:45:00	721	583	50	41	503	155
3	2	18:50:00	721	583	50	42	503	155
3	2	18:55:00	721	583	49	43	503	155
3	2	19:00:00	722	584	49	41	504	155
3	2	19:05:00	722	584	50	41	504	155
3	2	19:10:00	695	576	29	49	498	41
3	2	19:15:00	634	544	23	142	467	0
3	2	19:20:00	597	524	23	168	464	0
3	2	19:25:00	566	510	24	155	462	1
3	2	19:30:00	542	499	24	145	459	0
3	2	19:35:00	522	490	24	140	454	0
3	2	19:40:00	504	481	25	138	450	0
3	2	19:45:00	491	474	25	154	444	0
3	2	19:50:00	480	469	26	131	440	0
3	2	19:55:00	470	464	27	107	438	0
3	2	20:00:00	460	459	27	114	431	0
3	2	20:05:00	451	454	28	130	426	0
3	2	20:10:00	443	450	29	170	418	0
3	2	20:15:00	435	446	30	222	412	0
3	2	20:20:00	428	441	30	219	407	0
3	2	20:25:00	421	437	30	200	398	0
3	2	20:30:00	415	433	31	206	388	0
3	2	20:35:00	409	428	31	209	384	0
3	2	20:40:00	403	424	32	193	380	0
3	2	20:45:00	398	420	32	218	377	0
3	2	20:50:00	393	416	33	219	374	0
3	2	20:55:00	388	412	33	196	371	0
3	2	21:00:00	384	408	33	201	368	0
3	2	21:05:00	380	404	33	191	369	0
3	2	21:10:00	376	400	34	206	364	0
3	2	21:15:00	373	396	34	230	360	0
3	2	21:20:00	369	392	34	240	360	0
3	2	21:25:00	366	389	35	240	358	0
3	2	21:30:00	363	385	35	212	358	0
3	2	21:35:00	359	382	35	208	355	0
3	2	21:40:00	357	378	36	214	351	0
3	2	21:45:00	354	375	36	226	349	0
3	2	21:50:00	352	372	36	235	348	0
3	2	21:55:00	349	369	36	224	345	0
3	2	22:00:00	346	366	37	230	344	0
3	2	22:05:00	343	362	37	239	341	0
3	2	22:10:00	340	359	37	258	338	0
3	2	22:15:00	337	356	37	242	332	0
3	2	22:20:00	334	353	38	225	330	0
3	2	22:25:00	332	350	38	207	328	0
3	2	22:30:00	329	348	39	197	326	0
3	2	22:35:00	327	345	39	193	323	0
3	2	22:40:00	324	343	40	193	320	0
3	2	22:45:00	322	340	40	182	317	0
3	2	22:50:00	319	337	40	176	314	0
3	2	22:55:00	316	334	41	189	311	0
3	2	23:00:00	314	332	41	196	309	0
3	2	23:05:00	311	329	41	219	308	0
3	2	23:10:00	309	327	41	221	305	0
3	2	23:15:00	307	324	41	242	304	0
3	2	23:20:00	305	322	42	246	303	1
3	2	23:25:00	304	320	41	208	301	0
3	2	23:30:00	302	318	14	199	300	0
3	2	23:35:00	296	316	0	281	301	0
3	2	23:40:00	290	314	0	236	297	0
3	2	23:45:00	286	312	0	205	294	0
3	2	23:50:00	282	310	0	211	290	1
3	2	23:55:00	278	308	0	181	285	0
3	3	00:00:00	274	305	0	166	281	0
3	3	00:05:00	271	304	0	153	279	0
3	3	00:10:00	268	301	0	144	277	1
3	3	00:15:00	265	299	0	136	279	1
3	3	00:20:00	262	298	0	128	285	1
3	3	00:25:00	259	296	0	122	285	0
3	3	00:30:00	256	294	0	115	281	0
3	3	00:35:00	254	292	0	110	278	1
3	3	00:40:00	251	290	0	105	278	0
3	3	00:45:00	249	288	0	101	280	0
3	3	00:50:00	246	287	0	98	278	0
3	3	00:55:00	244	285	0	94	276	0
3	3	01:00:00	242	284	0	91	272	0
3	3	01:05:00	239	282	0	89	268	1
3	3	01:10:00	237	281	0	86	266	1
3	3	01:15:00	235	279	0	84	261	1
3	3	01:20:00	233	277	0	86	259	0
3	3	01:25:00	231	276	0	84	259	1
3	3	01:30:00	228	274	0	80	258	0
3	3	01:35:00	226	273	0	79	255	0
3	3	01:40:00	224	271	0	78	256	0
3	3	01:45:00	222	269	0	76	257	0
3	3	01:50:00	220	268	0	75	257	0
3	3	01:55:00	218	267	0	74	251	0
3	3	02:00:00	217	265	0	74	243	0
3	3	02:05:00	215	264	0	74	242	1
3	3	02:10:00	213	263	0	77	244	1
3	3	02:15:00	212	261	0	80	246	0
3	3	02:20:00	210	260	0	81	245	1
3	3	02:25:00	209	259	0	80	247	0
3	3	02:30:00	207	257	0	77	248	1
3	3	02:35:00	206	256	0	75	248	0
3	3	02:40:00	204	255	0	75	248	0
3	3	02:45:00	203	253	0	76	246	0
3	3	02:50:00	201	252	0	76	242	0
3	3	02:55:00	206	252	30	111	249	48
3	3	03:00:00	412	315	62	47	288	155
3	3	03:05:00	578	385	54	46	320	155
3	3	03:10:00	671	427	50	53	339	155
3	3	03:15:00	703	450	70	77	364	155
3	3	03:20:00	708	460	66	81	381	155
3	3	03:25:00	710	469	63	109	392	155
3	3	03:30:00	707	478	61	129	404	155
3	3	03:35:00	699	487	59	137	414	155
3	3	03:40:00	696	495	58	143	424	155
3	3	03:45:00	695	503	56	149	431	155
3	3	03:50:00	696	511	55	171	439	155
3	3	03:55:00	698	518	54	225	449	155
3	3	04:00:00	701	525	52	270	458	155
3	3	04:05:00	704	532	51	279	468	155
3	3	04:10:00	708	539	50	288	476	155
3	3	04:15:00	712	545	49	287	483	155
3	3	04:20:00	715	550	48	275	490	155
3	3	04:25:00	719	556	48	261	497	155
3	3	04:30:00	723	561	48	241	503	155
3	3	04:35:00	724	566	48	112	506	154
3	3	04:40:00	724	570	49	88	506	154
3	3	04:45:00	723	573	49	97	506	155
3	3	04:50:00	724	576	49	143	507	154
3	3	04:55:00	721	577	49	145	506	154
3	3	05:00:00	719	577	49	147	506	153
3	3	05:05:00	715	577	48	153	505	149
3	3	05:10:00	711	576	49	155	504	154
3	3	05:15:00	716	579	49	147	508	154
3	3	05:20:00	717	581	49	147	508	154
3	3	05:25:00	717	581	49	146	507	153
3	3	05:30:00	717	582	48	146	508	149
3	3	05:35:00	707	578	48	160	506	148
3	3	05:40:00	710	579	48	145	506	149
3	3	05:45:00	703	576	48	164	504	146
3	3	05:50:00	695	573	47	173	503	144
3	3	05:55:00	693	572	44	175	504	130
3	3	06:00:00	647	556	28	149	491	38
3	3	06:05:00	663	555	48	222	503	152
3	3	06:10:00	680	565	45	155	508	135
3	3	06:15:00	696	571	47	150	509	146
3	3	06:20:00	700	573	48	142	507	149
3	3	06:25:00	701	574	49	130	508	155
3	3	06:30:00	699	574	45	175	507	137
3	3	06:35:00	690	570	46	177	504	138
3	3	06:40:00	697	573	48	136	506	149
3	3	06:45:00	697	574	45	172	507	134
3	3	06:50:00	682	567	46	166	504	138
3	3	06:55:00	675	565	43	192	504	126
3	3	07:00:00	675	565	41	188	504	114
3	3	07:05:00	681	565	46	178	506	144
3	3	07:10:00	686	568	47	167	508	146
3	3	07:15:00	702	575	46	134	510	141
3	3	07:20:00	690	569	46	166	504	140
3	3	07:25:00	693	570	46	163	506	143
3	3	07:30:00	705	576	48	150	510	150
3	3	07:35:00	712	579	49	165	510	154
3	3	07:40:00	706	578	44	138	508	132
3	3	07:45:00	702	575	49	183	506	152
3	3	07:50:00	712	580	48	146	510	152
3	3	07:55:00	705	578	46	148	507	139
3	3	08:00:00	717	583	49	148	512	154
3	3	08:05:00	714	582	48	150	506	150
3	3	08:10:00	716	583	49	149	508	154
3	3	08:15:00	713	582	48	150	508	150
3	3	08:20:00	721	586	49	155	511	154
3	3	08:25:00	719	587	47	128	508	142
3	3	08:30:00	711	583	49	150	509	154
3	3	08:35:00	713	587	45	120	507	135
3	3	08:40:00	708	583	49	130	509	154
3	3	08:45:00	720	590	50	122	505	154
3	3	08:50:00	724	592	50	121	506	155
3	3	08:55:00	718	590	47	120	504	141
3	3	09:00:00	690	577	42	178	504	119
3	3	09:05:00	668	567	42	193	502	120
3	3	09:10:00	672	566	44	189	505	131
3	3	09:15:00	633	554	38	186	499	98
3	3	09:20:00	620	545	38	185	496	99
3	3	09:25:00	611	539	39	193	494	104
3	3	09:30:00	606	537	38	196	492	99
3	3	09:35:00	613	536	42	230	491	117
3	3	09:40:00	635	543	45	257	495	134
3	3	09:45:00	655	551	45	267	500	136
3	3	09:50:00	666	555	41	256	502	122
3	3	09:55:00	658	552	41	246	500	119
3	3	10:00:00	658	551	46	255	500	144
3	3	10:05:00	687	564	44	222	509	136
3	3	10:10:00	669	559	40	207	503	114
3	3	10:15:00	663	555	42	212	501	121
3	3	10:20:00	657	554	40	207	500	114
3	3	10:25:00	647	550	41	218	498	115
3	3	10:30:00	624	543	38	182	495	99
3	3	10:35:00	730	599	50	125	506	154
3	3	10:40:00	729	600	50	127	505	154
3	3	10:45:00	729	600	50	129	505	154
3	3	10:50:00	729	600	50	128	505	154
3	3	10:55:00	729	600	50	131	505	154
3	3	11:00:00	730	600	50	129	506	154
3	3	11:05:00	729	600	50	133	505	153
3	3	11:10:00	728	599	50	132	504	155
3	3	11:15:00	730	600	50	134	506	154
3	3	11:20:00	730	600	50	136	504	154
3	3	11:25:00	730	601	50	137	505	153
3	3	11:30:00	731	601	50	140	506	152
3	3	11:35:00	731	602	50	144	508	155
3	3	11:40:00	733	603	51	145	508	155
3	3	11:45:00	733	603	50	145	508	154
3	3	11:50:00	733	603	50	148	508	154
3	3	11:55:00	731	602	50	150	507	153
3	3	12:00:00	733	603	50	150	508	155
3	3	12:05:00	734	603	50	153	508	155
3	3	12:10:00	735	604	50	154	508	155
3	3	12:15:00	735	604	50	155	508	154
3	3	12:20:00	735	604	50	157	508	154
3	3	12:25:00	734	604	50	159	507	152
3	3	12:30:00	734	603	50	161	508	155
3	3	12:35:00	735	604	50	162	508	155
3	3	12:40:00	736	604	50	165	508	155
3	3	12:45:00	728	602	38	163	508	92
3	3	12:50:00	654	572	23	153	489	2
3	3	12:55:00	606	549	23	162	481	2
3	3	13:00:00	574	534	23	162	478	1
3	3	13:05:00	570	527	43	230	492	126
3	3	13:10:00	658	561	48	181	519	155
3	3	13:15:00	695	579	49	152	510	155
3	3	13:20:00	716	588	49	155	509	155
3	3	13:25:00	726	593	49	157	510	154
3	3	13:30:00	732	596	49	160	511	155
3	3	13:35:00	735	599	50	161	511	154
3	3	13:40:00	737	601	50	163	511	155
3	3	13:45:00	737	602	50	165	510	155
3	3	13:50:00	738	603	50	164	510	155
3	3	13:55:00	738	603	50	165	510	155
3	3	14:00:00	733	601	50	164	508	154
3	3	14:05:00	734	602	50	163	510	155
3	3	14:10:00	737	603	50	166	511	155
3	3	14:15:00	738	604	49	166	510	154
3	3	14:20:00	737	604	50	166	510	156
3	3	14:25:00	737	604	49	166	510	153
3	3	14:30:00	737	604	50	167	510	155
3	3	14:35:00	738	605	49	167	511	154
3	3	14:40:00	738	605	49	168	510	154
3	3	14:45:00	739	605	50	167	510	155
3	3	14:50:00	738	605	49	167	510	153
3	3	14:55:00	737	605	49	167	510	154
3	3	15:00:00	737	605	49	167	510	153
3	3	15:05:00	732	603	43	165	509	120
3	3	15:10:00	679	582	45	164	506	135
3	3	15:15:00	714	593	50	165	509	154
3	3	15:20:00	723	598	50	161	510	154
3	3	15:25:00	729	600	49	164	510	153
3	3	15:30:00	730	600	50	162	508	154
3	3	15:35:00	733	602	50	161	510	153
3	3	15:40:00	733	603	50	163	510	153
3	3	15:45:00	697	592	35	152	508	78
3	3	15:50:00	705	587	49	164	512	154
3	3	15:55:00	687	586	34	151	507	72
3	3	16:00:00	696	583	49	157	513	153
3	3	16:05:00	714	592	50	153	507	155
3	3	16:10:00	724	596	49	155	509	153
3	3	16:15:00	728	598	49	155	508	153
3	3	16:20:00	730	599	50	156	510	154
3	3	16:25:00	733	601	50	157	511	154
3	3	16:30:00	731	600	50	156	508	155
3	3	16:35:00	727	598	50	151	505	154
3	3	16:40:00	726	597	49	145	509	154
3	3	16:45:00	730	600	50	154	510	153
3	3	16:50:00	729	599	50	153	507	153
3	3	16:55:00	729	599	49	150	507	153
3	3	17:00:00	723	596	49	145	506	152
3	3	17:05:00	720	594	49	141	507	154
3	3	17:10:00	720	593	49	138	507	155
3	3	17:15:00	724	596	49	138	510	155
3	3	17:20:00	728	598	49	140	511	153
3	3	17:25:00	731	600	49	141	510	154
3	3	17:30:00	732	601	50	144	509	153
3	3	17:35:00	731	600	50	141	508	155
3	3	17:40:00	731	600	50	140	509	153
3	3	17:45:00	725	597	49	135	506	153
3	3	17:50:00	728	598	50	135	509	155
3	3	17:55:00	727	597	50	133	507	155
3	3	18:00:00	724	596	50	130	506	155
3	3	18:05:00	723	595	50	127	506	155
3	3	18:10:00	718	592	49	122	506	155
3	3	18:15:00	717	591	49	121	507	154
3	3	18:20:00	714	590	50	118	506	154
3	3	18:25:00	716	590	50	116	506	155
3	3	18:30:00	717	590	50	132	505	155
3	3	18:35:00	719	589	49	137	505	155
3	3	18:40:00	718	588	49	138	505	155
3	3	18:45:00	712	586	48	138	504	148
3	3	18:50:00	713	585	49	139	508	155
3	3	18:55:00	721	589	49	137	511	155
3	3	19:00:00	727	592	49	142	510	155
3	3	19:05:00	727	592	49	143	508	155
3	3	19:10:00	727	593	49	142	508	155
3	3	19:15:00	728	593	49	142	509	155
3	3	19:20:00	729	594	49	144	509	155
3	3	19:25:00	729	594	49	143	509	155
3	3	19:30:00	725	592	49	143	508	154
3	3	19:35:00	718	589	49	140	506	155
3	3	19:40:00	719	589	49	141	507	155
3	3	19:45:00	721	590	49	141	508	155
3	3	19:50:00	722	591	49	109	511	155
3	3	19:55:00	717	590	48	104	509	150
3	3	20:00:00	696	582	44	128	505	129
3	3	20:05:00	691	578	43	157	507	127
3	3	20:10:00	664	567	40	182	502	114
3	3	20:15:00	652	560	41	184	501	115
3	3	20:20:00	654	558	44	201	501	134
3	3	20:25:00	668	562	45	199	504	142
3	3	20:30:00	680	567	45	143	507	140
3	3	20:35:00	682	567	44	153	506	131
3	3	20:40:00	677	564	45	165	504	141
3	3	20:45:00	672	563	40	191	504	114
3	3	20:50:00	679	563	47	152	504	149
3	3	20:55:00	700	573	48	121	511	155
3	3	21:00:00	710	578	48	108	508	151
3	3	21:05:00	698	574	44	112	504	130
3	3	21:10:00	664	561	40	183	499	109
3	3	21:15:00	669	560	45	211	501	139
3	3	21:20:00	687	568	47	158	508	151
3	3	21:25:00	702	575	49	125	510	155
3	3	21:30:00	710	579	49	134	509	155
3	3	21:35:00	715	582	49	127	509	155
3	3	21:40:00	721	585	49	107	510	155
3	3	21:45:00	709	581	46	113	505	141
3	3	21:50:00	715	582	49	129	509	155
3	3	21:55:00	720	585	49	110	510	155
3	3	22:00:00	720	586	48	109	510	153
3	3	22:05:00	704	580	43	108	505	128
3	3	22:10:00	681	569	42	185	503	124
3	3	22:15:00	682	568	45	165	505	139
3	3	22:20:00	690	571	47	122	507	149
3	3	22:25:00	705	578	46	113	510	139
3	3	22:30:00	691	572	48	130	504	150
3	3	22:35:00	705	578	48	131	510	153
3	3	22:40:00	701	577	47	149	506	148
3	3	22:45:00	714	582	49	125	512	155
3	3	22:50:00	721	586	49	108	510	155
3	3	22:55:00	723	588	49	109	510	155
3	3	23:00:00	722	587	49	109	509	153
3	3	23:05:00	714	584	48	109	505	148
3	3	23:10:00	703	579	47	151	504	145
3	3	23:15:00	710	581	49	141	510	155
3	3	23:20:00	720	587	49	90	511	155
3	3	23:25:00	724	590	49	79	509	155
3	3	23:30:00	721	590	48	76	507	148
3	3	23:35:00	689	577	41	143	503	113
3	3	23:40:00	648	560	38	169	500	102
3	3	23:45:00	632	550	38	180	498	102
3	3	23:50:00	641	550	42	235	500	127
3	3	23:55:00	655	554	44	260	502	140
3	4	00:00:00	655	555	39	212	502	112
3	4	00:05:00	651	552	42	217	500	123
3	4	00:10:00	653	551	41	218	499	118
3	4	00:15:00	641	547	38	199	496	103
3	4	00:20:00	633	543	39	210	494	107
3	4	00:25:00	605	534	38	197	490	98
3	4	00:30:00	594	526	38	196	487	100
3	4	00:35:00	579	520	30	178	483	51
3	4	00:40:00	551	505	32	188	478	57
3	4	00:45:00	541	497	34	181	474	64
3	4	00:50:00	524	488	24	189	458	0
3	4	00:55:00	509	479	28	183	454	25
3	4	01:00:00	516	480	41	176	463	98
3	4	01:05:00	539	488	41	176	463	102
3	4	01:10:00	559	497	41	175	464	98
3	4	01:15:00	548	492	41	176	461	98
3	4	01:20:00	545	489	41	176	458	98
3	4	01:25:00	543	488	41	175	456	98
3	4	01:30:00	545	487	42	174	454	98
3	4	01:35:00	548	488	42	174	453	98
3	4	01:40:00	545	486	42	173	452	98
3	4	01:45:00	538	483	42	155	449	98
3	4	01:50:00	534	481	44	124	445	98
3	4	01:55:00	520	476	32	253	435	35
3	4	02:00:00	519	473	44	335	436	98
3	4	02:05:00	522	474	44	339	436	98
3	4	02:10:00	521	475	44	356	435	98
3	4	02:15:00	519	474	44	369	434	98
3	4	02:20:00	518	473	44	367	434	98
3	4	02:25:00	518	473	45	352	432	98
3	4	02:30:00	517	472	45	356	430	98
3	4	02:35:00	516	470	45	375	429	98
3	4	02:40:00	519	470	45	376	429	98
3	4	02:45:00	522	471	45	372	430	98
3	4	02:50:00	531	475	39	369	432	70
3	4	02:55:00	508	465	27	377	412	1
3	4	03:00:00	490	454	28	369	406	1
3	4	03:05:00	475	446	29	317	406	0
3	4	03:10:00	462	440	30	247	402	0
3	4	03:15:00	449	434	31	223	396	0
3	4	03:20:00	438	429	32	217	391	0
3	4	03:25:00	428	425	32	217	382	1
3	4	03:30:00	420	421	32	217	377	2
3	4	03:35:00	413	416	32	233	376	2
3	4	03:40:00	407	413	33	251	372	1
3	4	03:45:00	401	409	33	273	369	1
3	4	03:50:00	396	405	33	283	366	1
3	4	03:55:00	392	402	33	272	364	1
3	4	04:00:00	388	399	34	283	361	0
3	4	04:05:00	384	396	34	295	359	0
3	4	04:10:00	381	393	34	289	357	0
3	4	04:15:00	378	390	35	281	356	0
3	4	04:20:00	374	387	35	270	354	0
3	4	04:25:00	370	384	36	248	352	0
3	4	04:30:00	366	381	37	227	347	0
3	4	04:35:00	363	378	37	234	344	0
3	4	04:40:00	360	375	37	225	341	0
3	4	04:45:00	357	372	37	221	338	0
3	4	04:50:00	354	369	38	215	336	0
3	4	04:55:00	350	366	39	203	334	0
3	4	05:00:00	347	363	39	194	331	0
3	4	05:05:00	344	360	39	193	327	0
3	4	05:10:00	341	358	40	200	325	0
3	4	05:15:00	338	355	40	208	322	0
3	4	05:20:00	335	353	40	201	321	0
3	4	05:25:00	332	350	41	191	317	0
3	4	05:30:00	330	348	41	189	315	0
3	4	05:35:00	328	345	41	180	314	0
3	4	05:40:00	326	343	41	173	311	0
3	4	05:45:00	323	341	42	167	309	0
3	4	05:50:00	321	339	42	158	306	0
3	4	05:55:00	319	336	42	157	304	0
3	4	06:00:00	324	335	56	164	311	58
3	4	06:05:00	437	374	67	209	341	126
3	4	06:10:00	518	404	64	226	356	126
3	4	06:15:00	573	423	62	241	366	126
3	4	06:20:00	605	436	60	233	373	126
3	4	06:25:00	618	446	58	263	379	121
3	4	06:30:00	596	445	53	255	381	100
3	4	06:35:00	582	444	56	261	380	114
3	4	06:40:00	581	449	54	269	383	110
3	4	06:45:00	587	454	57	271	387	125
3	4	06:50:00	599	463	57	271	393	126
3	4	06:55:00	606	469	56	270	397	126
[truncated: 106,567 more rows]
